# Supplementary material for: Ascending dorsal column sensory neurons respond to spinal cord injury and downregulate genes related to lipid metabolism
Source: Sci Rep. 2021 Jan 11;11:374. doi: 10.1038/s41598-020-79624-0 (PMC7801468; doi:10.1038/s41598-020-79624-0)
Supplement: Supplementary file 2 — Supplementary Information. [file 41598_2020_79624_MOESM2_ESM.xlsx]

## Sheet: Table 1
Table 1. List of genes significantly upregulated after SCI (green) or SNI in wildtype (gray) and DLK KO (blue) mice 1d after injury in whole DRG.
Log2FC	lfcSE	padj	SNI 1d - KO		Log2FC	lfcSE	padj	SCI 1d - WT		Log2FC	lfcSE	padj	SCI 1d - WT
0.104809	0.0385212	0.0607309	Cs		0.121813	0.0477614	0.0563765	Serinc5		0.113875	0.0415837	0.068015	Slc36a4
0.11534	0.0414151	0.0527392	Maged1		0.12196	0.0440674	0.0338746	Slc44a1		0.12435	0.0424749	0.0451584	Vps11
0.134993	0.0519356	0.0791401	Acox1		0.123819	0.0440381	0.0303911	Kifap3		0.128832	0.0466688	0.0657409	B230219D22Rik
0.147239	0.0583621	0.0923146	Slc27a4		0.133773	0.0568501	0.0846964	Tex264		0.132267	0.0356199	0.00595968	Cpsf6
0.148929	0.0551398	0.0632109	Tollip		0.135317	0.056977	0.0814731	Tsc22d1		0.140329	0.0481552	0.0466927	Vps33a
0.150122	0.0597857	0.0945468	Vps37a		0.140332	0.0592715	0.0824809	Pitpna		0.14223	0.0522941	0.0703505	Tpp2
0.155161	0.060211	0.0826809	Tcaf1		0.140642	0.0569374	0.066938	Rbm5		0.142582	0.0544359	0.0839808	Csrp1
0.157054	0.0505631	0.0238551	Surf4		0.141642	0.0512025	0.0339669	Zfr		0.143558	0.0493397	0.0469153	Atp1a1
0.157865	0.0468019	0.0113588	Usp22		0.142857	0.0595994	0.0777375	Gorasp2		0.146591	0.0572858	0.0949689	Phka1
0.157888	0.0476315	0.0133739	Ggt7		0.147206	0.0623264	0.0833333	Pcbp3		0.149748	0.0574937	0.0865861	Nkain2
0.159475	0.0565725	0.0483063	Gna13		0.148898	0.0596844	0.0637542	Zcchc18		0.150453	0.054664	0.0665383	Pak1
0.159627	0.0526953	0.0289821	Agfg1		0.149329	0.0616142	0.0735203	Tnpo1		0.153174	0.055923	0.068015	Slc45a1
0.160023	0.0596759	0.0659668	Pi4kb		0.15098	0.0549259	0.0355481	Cask		0.157378	0.057719	0.0696213	Slc48a1
0.161868	0.0552156	0.0371899	Nras		0.152067	0.0654013	0.0894879	Ap3b2		0.158331	0.0581394	0.0700194	Tk2
0.161964	0.0627037	0.0817369	Wdr37		0.152659	0.0645151	0.082656	Sgpl1		0.161641	0.060079	0.0740431	Necab1
0.168401	0.0581281	0.0402745	Slc39a10		0.154374	0.0668277	0.0923728	Nadk		0.162836	0.0606869	0.0750055	Htra1
0.168546	0.0663677	0.0892106	Sod2		0.154591	0.0626508	0.0672248	Cdc42se2		0.168279	0.0610862	0.0661914	Ccp110
0.168666	0.0650282	0.0799155	Ube2m		0.156192	0.0596013	0.0482659	Slc39a10		0.168717	0.0363258	0.000224161	Slc44a1
0.168962	0.0584995	0.0410637	Zcchc18		0.15663	0.0666996	0.0854787	Il6st		0.169578	0.0656084	0.0900305	Dnajb1
0.169135	0.0659914	0.0848453	Tmem229b		0.157237	0.0660136	0.0801773	Xpot		0.170206	0.0626987	0.0711596	Tmod1
0.169307	0.0623481	0.0613551	Chpf2		0.159588	0.0532293	0.0188371	Snap91		0.174362	0.0467117	0.00558384	Tubgcp2
0.169676	0.0599146	0.0468581	Sqstm1		0.161109	0.0689911	0.0877681	Kcmf1		0.174988	0.0597652	0.0451584	Sfrp5
0.174153	0.0576046	0.0293779	Mbd1		0.161837	0.0669722	0.0746153	Ifnar1		0.175465	0.0585657	0.0386128	Arfip2
0.180738	0.0714812	0.0910822	Hmgcr		0.161907	0.0478309	0.00626234	Eif3c		0.177133	0.069266	0.0951882	Pik3ip1
0.182722	0.0659346	0.0544704	Fam160a2		0.162277	0.0674295	0.0761702	Atf6		0.177641	0.0568881	0.0283003	Srsf11
0.186547	0.0649247	0.0425444	Grina		0.162817	0.0715905	0.0993283	Gdap2		0.177936	0.0691085	0.0916943	Dgat2
0.186716	0.0646194	0.0410235	Vat1l		0.163498	0.0655455	0.0637833	Map1lc3b		0.178616	0.0691689	0.0903141	Ccar1
0.186742	0.0659775	0.0469612	Papola		0.165178	0.0518794	0.0113719	Kansl3		0.183326	0.0715763	0.094448	Gpsm1
0.187076	0.0511212	0.00474627	Aars		0.165612	0.0717651	0.0928891	Dazap1		0.183812	0.0500507	0.00673147	Tbc1d22a
0.191111	0.0601209	0.0198141	Ttl		0.165833	0.0417154	0.000908303	Maged1		0.184374	0.0588413	0.027524	Mettl27
0.191963	0.0557125	0.00915494	Ctnna1		0.16749	0.0727178	0.0938108	Map2k2		0.184978	0.0651304	0.0553802	Sord
0.192184	0.0763787	0.0933738	Slc25a44		0.168937	0.0689877	0.069935	Vat1		0.185049	0.059964	0.0311095	Rapgef6
0.192416	0.0677977	0.0461575	Smarcb1		0.169342	0.0683197	0.0657486	Prex2		0.186939	0.0601578	0.0294235	Man2b1
0.193055	0.0723418	0.0675627	Mapk14		0.170055	0.0604561	0.0303401	Bin1		0.187159	0.0586849	0.0238804	Eif3f
0.194291	0.0768457	0.0910822	Smg5		0.171711	0.0723421	0.081633	Paxip1		0.189251	0.0611793	0.0305678	Pithd1
0.194437	0.0672433	0.0408123	Prex2		0.172303	0.0713738	0.0750577	Sc5d		0.189961	0.0646914	0.0442633	Cdk5rap2
0.1947	0.0758685	0.0844626	Kdm3a		0.172687	0.0730545	0.0829716	Nup50		0.190752	0.0690051	0.0651807	Pigz
0.195095	0.0565537	0.00904571	Rbm5		0.172933	0.0756361	0.0970464	Vps37c		0.191953	0.0625871	0.0325964	Stx17
0.195339	0.0731752	0.0674404	Grip1		0.173874	0.0604754	0.0259617	Ttl		0.192844	0.0729357	0.0801701	Snx11
0.195591	0.0692959	0.0479295	Xpnpep1		0.175212	0.0764678	0.0960496	Prkcsh		0.193063	0.0441837	0.000656842	Prkab2
0.196296	0.0734992	0.0673906	Nfkb1		0.176129	0.0628867	0.0312158	Fam134b		0.193985	0.0758829	0.0953792	Slc25a20
0.197575	0.0593693	0.0129354	Yars		0.177927	0.06227	0.0271903	Pld3		0.195325	0.0640345	0.033896	Arl4a
0.198013	0.0723891	0.0587997	Anks1b		0.179418	0.0671654	0.0430559	Pnrc1		0.195817	0.0649176	0.0369295	Vwa5a
0.198993	0.0711392	0.0510191	Rundc3a		0.179737	0.0622178	0.0250846	Ggnbp2		0.195843	0.0458471	0.000914379	Camk2g
0.199713	0.0732428	0.0600692	Trak2		0.181793	0.0651306	0.0320305	Grina		0.196207	0.0530382	0.00618663	Pcbp3
0.199886	0.0800658	0.0973234	Lrrc59		0.182498	0.0667021	0.0367371	Wars		0.196231	0.058533	0.0157395	Etv5
0.19995	0.0777505	0.0834974	Pex5		0.183426	0.0457093	0.000790382	Limk2		0.196435	0.069071	0.0549455	Mfsd11
0.200273	0.0794601	0.092722	Dnajb1		0.184536	0.0802776	0.0946969	Lamp2		0.197856	0.0582847	0.0142422	Rhoq
0.200996	0.0788937	0.0875721	Coro1c		0.184662	0.0710077	0.0504998	Uhrf1bp1l		0.198036	0.0508787	0.00340117	Tmem175
0.201295	0.0594225	0.0108603	Napa		0.184781	0.0696288	0.0446975	Rab5c		0.199718	0.0572473	0.011051	Zbtb1
0.202883	0.0790441	0.0844049	Dhx33		0.184977	0.0687762	0.0412939	Ddx5		0.199883	0.0711856	0.0595553	Prmt9
0.202912	0.0786945	0.0824541	Ehd1		0.186254	0.0751026	0.0656557	Mknk2		0.199887	0.0606537	0.0181704	Nelfcd
0.203064	0.0763812	0.0689995	Pqlc1		0.187816	0.0734286	0.0555706	Matn2		0.200777	0.0712082	0.0579473	Trmt6
0.203325	0.0803747	0.090918	Zfp251		0.187916	0.0582291	0.0100108	Agtpbp1		0.201326	0.0706719	0.0542163	Nrip2
0.204239	0.0572752	0.0063721	Grk6		0.188357	0.0806277	0.0876382	Hnrnph1		0.202818	0.0696076	0.0466927	Fibp
0.204243	0.0800321	0.0869476	Nup98		0.188361	0.0762601	0.0669405	Rbfox1		0.203344	0.0734111	0.0645171	Ypel3
0.205109	0.064608	0.0200167	Mdm2		0.190831	0.0627221	0.0167167	Camk2d		0.204097	0.0596233	0.0131827	Cnp
0.205404	0.0743124	0.0552499	Mknk2		0.191026	0.0589357	0.00966181	Usp4		0.204328	0.0767593	0.0777634	Scamp3
0.205414	0.0606192	0.0108293	Ggnbp2		0.191514	0.076047	0.0605875	Clcn6		0.204427	0.0696067	0.0442633	Mapk1ip1
0.20578	0.0719302	0.0438163	Zpr1		0.191829	0.0839277	0.0971488	Flot2		0.206121	0.0701723	0.0442499	Atp11c
0.206436	0.0671828	0.0259385	Mindy1		0.192132	0.0675275	0.027981	Wipi2		0.206216	0.0736883	0.0607809	Fam35a
0.206536	0.0494366	0.000789043	Hipk3		0.19244	0.0470863	0.00059661	Usp22		0.206367	0.0675092	0.0334651	Oprl1
0.208269	0.0669709	0.0236746	Fads1		0.192958	0.0762966	0.0591558	Got1		0.206978	0.0669594	0.0306757	Hey1
0.208963	0.0630626	0.0134021	Cyb5b		0.193049	0.0780466	0.0664398	Zc3h7a		0.207059	0.0624274	0.0171213	Naga
0.209001	0.0829839	0.092915	Becn1		0.193097	0.0662488	0.0234031	Aff4		0.209097	0.080486	0.0876169	Crcp
0.210607	0.075922	0.0541939	Dhrs1		0.193718	0.0597783	0.00966612	Napa		0.211444	0.0766075	0.0657492	Hspa2
0.2107	0.0621657	0.0108115	Phf20		0.193918	0.0829053	0.0871195	Zfp131		0.212119	0.0832704	0.0969352	Ggact
0.210914	0.0827421	0.0874405	Usp6nl		0.194044	0.0841789	0.0934366	Scg3		0.212414	0.0557754	0.00443252	Paqr8
0.211168	0.0701636	0.0303318	Tbc1d20		0.194901	0.0745548	0.0490352	Prdm4		0.213523	0.0596069	0.00866352	Kcnip1
0.212003	0.0773702	0.0583305	Osbpl8		0.195205	0.0728126	0.0421115	Cebpg		0.214901	0.0679428	0.0255889	Ctnnbip1
0.212106	0.0769804	0.0562205	Glul		0.19598	0.0803439	0.0711766	Crat		0.214918	0.073504	0.0455507	Rft1
0.212219	0.0717719	0.0348414	Ccp110		0.196089	0.0839895	0.0878187	Tmem214		0.215053	0.0645861	0.0166427	Slc27a1
0.21313	0.0841608	0.0904667	Epc1		0.196874	0.0837333	0.0849674	Top1		0.217089	0.0587268	0.00623053	Ssr3
0.214643	0.061896	0.008571	Ubap1		0.197223	0.0645067	0.0160458	Pgs1		0.217678	0.0578706	0.00515404	Pik3r1
0.216495	0.056233	0.00253367	Gars		0.197573	0.0788453	0.0621664	Hid1		0.218585	0.0728788	0.0383202	Bag4
0.217595	0.0759821	0.0434833	Ophn1		0.198557	0.0561127	0.00389906	Nras		0.218797	0.0771267	0.0558113	Arhgap19
0.217671	0.0637346	0.0100311	Pgs1		0.20104	0.0564119	0.00360387	Pum2		0.219314	0.0834018	0.0821423	Trim9
0.218113	0.0563069	0.0023265	Ythdf2		0.201279	0.0631082	0.011203	Slc25a1		0.220644	0.0830918	0.0786711	Coq8b
0.218641	0.0864512	0.0910379	Rbbp6		0.202017	0.0870879	0.0904391	Tubb2a		0.222253	0.0712842	0.0287082	Lrrtm2
0.218888	0.0693428	0.0210625	Clk3		0.202893	0.0760045	0.0432199	Arhgdia		0.224108	0.0747015	0.0382683	9130011E15Rik
0.219451	0.056328	0.00215393	Bscl2		0.202941	0.0817895	0.0655164	Kdm4c		0.226123	0.079398	0.0543031	Ankrd39
0.219505	0.0662858	0.0134901	Cldnd1		0.203579	0.0725818	0.0309414	Ccp110		0.226714	0.0678689	0.0162213	Haus6
0.219908	0.0754964	0.0388865	Ap3d1		0.204162	0.0833528	0.0698664	Usp6nl		0.22928	0.0767357	0.0392494	Coq10a
0.220439	0.0570639	0.00241945	2019-09-05		0.20424	0.0861716	0.0820457	Ubtf		0.229997	0.0710437	0.0212749	Exosc4
0.220935	0.065249	0.0109055	Map1lc3b		0.205194	0.0737082	0.0326306	Trak2		0.230768	0.0829681	0.0628679	Il13ra1
0.222236	0.0719184	0.0248186	Gpam		0.207474	0.0877337	0.0828508	Ndnf		0.231181	0.0808137	0.0526154	Kctd6
0.222779	0.0744883	0.031797	Tle1		0.208283	0.0576524	0.00311145	Gna13		0.231288	0.086223	0.0750104	Ybx3
0.223122	0.0804442	0.05422	Coro2a		0.208422	0.0813471	0.0551043	Ankrd28		0.23472	0.0903176	0.0874432	Tmem176a
0.223294	0.0760713	0.0368506	Mtmr1		0.208529	0.0622041	0.00691818	Acly		0.235972	0.0816591	0.0491421	Ralgds
0.223785	0.0750917	0.0327194	Slc2a6		0.208993	0.0903962	0.0919555	Aen		0.236105	0.0583156	0.00199996	Ivd
0.22444	0.0848864	0.0714027	Tnfaip1		0.209263	0.0738121	0.0287394	Btaf1		0.236934	0.0677898	0.0109049	Nprl3
0.224537	0.0530921	0.000648557	Itgb1		0.209415	0.080219	0.0494911	Akt1s1		0.237584	0.0606902	0.00316645	Pde8b
0.226299	0.0848682	0.0677986	Kdm4a		0.210029	0.0857336	0.06981	Tpd52l2		0.23795	0.0690588	0.0124175	Pnpla3
0.227101	0.0853101	0.0684072	Tpd52l2		0.21042	0.055163	0.00160509	Dirc2		0.238229	0.0762396	0.0281357	Tsc22d4
0.228144	0.0855514	0.0677846	Supt5		0.210471	0.073709	0.0273433	Zpr1		0.239861	0.0743238	0.0217599	Zdhhc4
0.228298	0.0686387	0.0129943	Lrrc41		0.211528	0.0930659	0.0994888	Arnt2		0.240184	0.056763	0.00105125	Naaa
0.22937	0.0576618	0.00164389	Cdc42se1		0.21195	0.0743537	0.027646	Pitrm1		0.240731	0.0579729	0.00137876	Fhl1
0.231618	0.074654	0.0240803	Sowahc		0.212237	0.0750921	0.0293472	Steap2		0.241947	0.0801771	0.0368909	Pla2g12a
0.232329	0.0628667	0.0042217	Bcam		0.212376	0.0724485	0.0223418	Unc45a		0.242246	0.0559535	0.000765546	Srsf2
0.232719	0.0704666	0.0138191	Elac2		0.212458	0.0820848	0.0519622	Csnk1d		0.242594	0.0815635	0.0406503	Fbxw9
0.23311	0.0776877	0.0311011	Zmynd8		0.212939	0.0769735	0.0339669	Abi1		0.244171	0.0844659	0.0490259	Prkch
0.233162	0.087479	0.0679457	Tnfrsf21		0.213744	0.0659611	0.00966612	Ipo7		0.244825	0.072727	0.0151702	Shmt2
0.234306	0.0804392	0.0388865	Map4k5		0.215327	0.0882791	0.0711766	Zfand2b		0.246343	0.0718603	0.0129986	Alkbh3
0.234423	0.0834933	0.0497571	Pde12		0.216293	0.0771501	0.0310109	Arpc1b		0.24663	0.0929787	0.0789955	Gnas
0.234617	0.0668485	0.00754422	Esyt1		0.216566	0.0934719	0.0910015	Usp53		0.248299	0.0761772	0.0202162	Tcta
0.235278	0.0879475	0.0666963	Prph		0.21724	0.079776	0.0378842	Xrn2		0.248556	0.0949134	0.0839808	Xpa
0.235687	0.0908298	0.079799	Igsf8		0.217379	0.0793641	0.0364625	Creld1		0.248985	0.08085	0.0315579	Marveld1
0.23617	0.0873719	0.0629953	Gpr161		0.217547	0.0921837	0.0835852	Ehbp1l1		0.24911	0.096009	0.0883456	Acot11
0.2364	0.0852963	0.0544704	Ywhah		0.21759	0.0762711	0.0274947	Ddx39b		0.252166	0.0602165	0.00122082	Cacna2d1
0.236841	0.0790286	0.031433	Frmd8		0.217854	0.0840203	0.0514404	Rab3gap2		0.253423	0.056387	0.000416395	Rhob
0.237801	0.0928678	0.0852787	Pkm		0.21809	0.0950937	0.0957157	Clasp1		0.253547	0.0805145	0.0265167	Aaas
0.238371	0.0744996	0.0186817	Eif5a		0.218341	0.0699857	0.0135479	Cse1l		0.254054	0.0588859	0.000811241	Rnf149
0.238863	0.068573	0.00819681	Rnf4		0.218636	0.0922062	0.0819241	Elp5		0.254651	0.0834047	0.03364	Gpsm2
0.240041	0.0936696	0.0848834	Eif2b4		0.219983	0.090881	0.0740206	Mogs		0.255538	0.0756383	0.0148124	Mettl22
0.241015	0.0964197	0.0967219	Tbc1d19		0.220551	0.093513	0.0837612	Lrrc8a		0.256858	0.0820634	0.0277858	Slx1b
0.241459	0.0871291	0.0544704	Zranb1		0.220967	0.0480358	7.41463e-05	Fem1b		0.257003	0.086835	0.0420451	Sgf29
0.241974	0.0966827	0.0961407	Dnm2		0.220991	0.0868264	0.0570874	Gspt1		0.258503	0.0856582	0.0368909	Fxyd7
0.242208	0.0830667	0.0386572	Sdccag3		0.220992	0.0904358	0.0705228	Oraov1		0.259314	0.101147	0.0939002	Ggt5
0.242307	0.0839431	0.0412067	Peli1		0.222031	0.0637038	0.00461173	Snx21		0.259574	0.0738734	0.0103284	Asic3
0.243184	0.0915919	0.0694677	Copa		0.222052	0.0729309	0.016627	Ttbk2		0.260767	0.0881277	0.042061	Samhd1
0.243386	0.074234	0.0147572	Arih2		0.222301	0.0915201	0.0728352	Igsf8		0.260958	0.101633	0.0930712	Lmo1
0.243659	0.0776075	0.0219965	Larp1b		0.22271	0.0926425	0.0766367	Mllt11		0.261636	0.096569	0.0717263	Cda
0.24431	0.0663878	0.00445432	Ttpal		0.22305	0.09702	0.0946537	Tbc1d19		0.262854	0.0947394	0.0638685	Dgka
0.244539	0.073604	0.0131108	Tkt		0.22312	0.0907943	0.0687057	Cyb561d1		0.263541	0.0838316	0.0269222	Zbtb33
0.244816	0.0976934	0.0956653	Nfrkb		0.223349	0.0929155	0.0766415	Srek1		0.264021	0.103521	0.0964403	Ndrg2
0.245088	0.0808005	0.0287339	Gapdh		0.224477	0.0835757	0.0416202	Celf4		0.26575	0.0979312	0.0711596	Errfi1
0.245106	0.0973747	0.0932257	Gnl3		0.224829	0.0683641	0.00839607	Rap2a		0.267351	0.0946421	0.0572815	Eml2
0.245135	0.0805987	0.0281194	G6pdx		0.225127	0.0978678	0.0943817	Sorbs1		0.268091	0.0504174	1.23605e-05	Porcn
0.245818	0.0857641	0.0433526	1700025G04Rik		0.225364	0.065615	0.00541982	Porcn		0.269742	0.0779672	0.0119269	Otud7b
0.246138	0.0832944	0.034995	Ints6		0.225518	0.0965232	0.0876	Fam135a		0.270396	0.0631332	0.000881283	Gpr149
0.246169	0.0955775	0.082876	Secisbp2		0.22589	0.0696984	0.00966413	Ptbp3		0.270912	0.0999599	0.0715869	Tnfrsf1a
0.246297	0.0891624	0.0553711	Plpbp		0.226026	0.0916915	0.0675711	Dazap2		0.273279	0.0817681	0.0162095	B4galt1
0.246885	0.0991656	0.0986124	Nup62		0.227038	0.0764573	0.0202672	Dhrs1		0.27333	0.0861371	0.024956	Ass1
0.247214	0.0686233	0.00568115	Zfp207		0.227569	0.078254	0.0238532	Ehbp1		0.27364	0.0838133	0.0199329	Zfp1
0.247239	0.0908232	0.0605822	Psen2		0.227687	0.0956526	0.0804861	Bdp1		0.274139	0.0956155	0.0516878	Stx3
0.247348	0.088007	0.0494177	Scamp3		0.227925	0.0580037	0.00107666	Zdhhc2		0.27564	0.0842231	0.0194587	Eef2k
0.24745	0.0609623	0.00123155	Gpat4		0.229084	0.0789568	0.0243045	Stxbp5		0.275992	0.0584528	0.000163321	Rab37
0.247819	0.0839125	0.0350863	Lin54		0.229228	0.0752213	0.0165184	Dcun1d3		0.276671	0.101538	0.0698047	Miip
0.248366	0.0709756	0.00778188	Mia3		0.229425	0.068507	0.00699186	Slc45a1		0.277384	0.0929704	0.0397253	Rasgef1c
0.248674	0.0955293	0.0785301	Nop14		0.229475	0.082194	0.0319778	Hcn1		0.277957	0.105258	0.0805923	Ubb
0.248927	0.0901866	0.0556281	Gtpbp2		0.229494	0.0745546	0.0151587	Bmpr1a		0.278319	0.0803676	0.0118302	Med20
0.249718	0.0811169	0.0254894	Clip1		0.229733	0.087195	0.0467602	Rnf217		0.278878	0.0649606	0.000865816	Htr3a
0.249925	0.0889984	0.0497116	Brd1		0.230076	0.0929615	0.0662582	Cdc14b		0.282062	0.0878687	0.0226786	Gm12258
0.250631	0.0709739	0.00706917	Slc35f6		0.230394	0.0559326	0.000526436	Adam9		0.282202	0.0503911	3.36985e-06	Rhou
0.250825	0.0708173	0.00683826	Bclaf1		0.230902	0.0949453	0.0723183	Ddx3x		0.282743	0.0835473	0.0146704	Tbc1d7
0.251747	0.0864964	0.0391216	Tnik		0.230949	0.0604236	0.00156231	Dtna		0.28564	0.0937769	0.0342408	Arhgef10
0.25194	0.087322	0.0412922	Ccnl2		0.230975	0.0633655	0.00281693	Ppp1r12a		0.286047	0.084556	0.0147192	Mtus2
0.25209	0.0646319	0.00212431	Ehd3		0.231353	0.0822912	0.0304017	Mcur1		0.286245	0.0934001	0.0327656	Ufsp1
0.252911	0.080496	0.0218839	C2cd2		0.231554	0.0900552	0.0539785	Slc1a5		0.287011	0.063031	0.000325333	Bcl2l1
0.252978	0.0883196	0.0434833	Zfp9		0.231954	0.0453301	6.92889e-06	Rtn4		0.288049	0.0834169	0.0121393	Aldoc
0.253215	0.0754426	0.0119241	Vwa5a		0.232826	0.0899405	0.0519212	Stat5b		0.288896	0.105064	0.0669674	Fyco1
0.253346	0.101219	0.0961407	Tmem41b		0.233603	0.0796689	0.0223018	Zfand5		0.288951	0.105995	0.0696342	1700019D03Rik
0.253436	0.0661147	0.00267295	Dvl1		0.233788	0.0871949	0.0420914	Cdk17		0.290483	0.0604961	0.000116416	Slc30a4
0.253472	0.0636539	0.00162296	Gsr		0.234286	0.0682851	0.00548299	Pcyt2		0.291471	0.0958613	0.0347364	Clcn2
0.253944	0.0751349	0.011099	Abhd5		0.234571	0.0630731	0.00221106	Phf20		0.292265	0.0748444	0.00325056	Armcx5
0.254398	0.101011	0.092915	Trappc5		0.234863	0.0771574	0.0166519	Pqlc1		0.293151	0.0839216	0.010969	Slc27a3
0.254565	0.07669	0.013217	Arpc1b		0.234905	0.0937978	0.0623797	Syt9		0.293898	0.094286	0.0287219	Ehd4
0.255903	0.0769482	0.0130017	Tapt1		0.235054	0.0893422	0.0472274	Camsap1		0.293916	0.109325	0.0742489	Aff1
0.256772	0.103238	0.099082	Nectin4		0.235737	0.0618469	0.0016201	Gpat4		0.294177	0.109488	0.0745364	Gria3
0.256993	0.0759619	0.0109908	Cyth2		0.236568	0.0950749	0.064507	Eif2b4		0.295143	0.102684	0.0509124	Imp3
0.257492	0.0974885	0.0718179	Rgmb		0.236631	0.073178	0.009859	Elac2		0.296815	0.0891175	0.0166113	Htr1a
0.257744	0.0990296	0.0785713	Sez6l2		0.236841	0.0797126	0.0201927	Coro1c		0.297906	0.10878	0.068015	Il1r1
0.258073	0.0758706	0.0104395	Slc25a53		0.239139	0.0951218	0.0612028	Atad2b		0.298535	0.0922429	0.0213243	Card19
0.25827	0.063338	0.00114302	Rhou		0.239406	0.0847286	0.0293843	Peli1		0.30144	0.10045	0.0382301	Abhd2
0.258443	0.0928665	0.0529999	Jmjd1c		0.239412	0.105066	0.0983892	Sox10		0.302745	0.0957903	0.0257268	Abcg2
0.258543	0.09079	0.045127	Zfp287		0.239486	0.080735	0.020393	Lrch3		0.302988	0.109322	0.0643513	Dnase1l1
0.25873	0.0961596	0.0645869	Tmem176b		0.240531	0.0841555	0.0271426	Sirt2		0.303573	0.0857499	0.00963569	Kank3
0.260028	0.0565608	0.00014693	B230219D22Rik		0.240671	0.0716309	0.00674805	Clk3		0.304026	0.0652623	0.000211342	Ppp2r3a
0.261715	0.0997211	0.074839	Map4k4		0.241329	0.0740436	0.00918743	Chfr		0.306799	0.11141	0.0662914	Cldn19
0.261844	0.0730551	0.00604273	Scd1		0.241475	0.0984317	0.06926	Metrnl		0.306997	0.0804074	0.00428907	Kyat1
0.261889	0.0530637	3.29748e-05	Prkab2		0.24152	0.07995	0.0177092	Slain2		0.307887	0.0997896	0.0311438	Sgcz
0.26225	0.102266	0.08478	Samhd1		0.24202	0.0971414	0.0641067	Klf9		0.30868	0.0733625	0.00113432	Ccnl2
0.262808	0.0981929	0.0665984	Arf2		0.242174	0.0907092	0.0432155	2010111I01Rik		0.309704	0.114884	0.0732093	Tor2a
0.263034	0.0723741	0.00515454	Ptk2		0.242191	0.0913531	0.0448787	Rab31		0.311146	0.0956971	0.0206512	Cd164
0.263838	0.102013	0.0812134	Nat10		0.242396	0.0955694	0.0581955	Phip		0.31239	0.0729508	0.000881283	Slc2a1
0.264139	0.0756706	0.00801168	Trim35		0.242534	0.0707319	0.00550822	Vezt		0.313838	0.0904587	0.011642	Rrp8
0.264689	0.0756594	0.00779917	Mat2a		0.243239	0.0684734	0.00373998	Akt1		0.314	0.0663215	0.000154735	Glul
0.265463	0.0918971	0.0410637	Ints9		0.244418	0.0823152	0.0202672	Ip6k2		0.315336	0.121686	0.0887517	Fam161a
0.265492	0.0874345	0.0284967	Akap6		0.244503	0.0918149	0.0438773	Copa		0.315571	0.109683	0.0506294	Zfp35
0.265617	0.0986734	0.0644233	Ctu2		0.244979	0.072294	0.00620511	Cep170		0.316538	0.118127	0.0754244	Kcns2
0.265663	0.0807407	0.0143218	Slc30a4		0.24549	0.079118	0.0141819	Elf2		0.317286	0.11921	0.0777634	Mpg
0.265899	0.0805686	0.0138901	Sqle		0.245885	0.0910559	0.0401932	Imp4		0.317403	0.115874	0.068015	Rab24
0.266313	0.0964729	0.0556017	Cdkn2d		0.246023	0.0862005	0.0274238	Lin54		0.317533	0.118299	0.0748755	Mxd1
0.266656	0.0973221	0.0583305	Crcp		0.246566	0.0776697	0.0116819	Slc8a3		0.318231	0.0808573	0.00296496	Lyst
0.26675	0.0746217	0.00624379	Med22		0.247461	0.0955488	0.0518262	Pex16		0.318691	0.0937101	0.0139634	Esam
0.267604	0.0652053	0.0010306	Sigmar1		0.247875	0.0992955	0.0635276	Mcm4		0.3187	0.109622	0.0471219	Net1
0.267794	0.100026	0.0665039	Slc37a1		0.24798	0.0803375	0.0148402	Gnb2		0.318874	0.0921251	0.0118904	Cyp1b1
0.268806	0.0764353	0.00738754	Alas1		0.248134	0.0515281	2.8456e-05	Surf4		0.319282	0.117771	0.0715098	Nup43
0.271994	0.0676871	0.00141912	Trpv1		0.248151	0.0606273	0.000583872	Smad4		0.321397	0.116175	0.0648009	Tacc3
0.272211	0.082505	0.0139242	Ttc39c		0.248233	0.0812634	0.0161611	Ubr5		0.32289	0.0645829	5.05931e-05	Slc25a30
0.272218	0.0858967	0.0203099	Blcap		0.248545	0.108138	0.0947199	Atf6b		0.322954	0.096571	0.0161304	Omg
0.272564	0.10092	0.0632109	Plscr3		0.249109	0.105971	0.0850194	Msrb1		0.323812	0.0980312	0.0177959	Clk1
0.272795	0.0954018	0.0438868	Carns1		0.249626	0.069674	0.00340147	Lrrc41		0.324056	0.0620665	1.93528e-05	Tcea2
0.273195	0.0729182	0.00355061	Mon1a		0.25016	0.0938927	0.0437223	Zfp672		0.324263	0.0777946	0.00131312	Itpr1
0.273462	0.0654178	0.000785803	Lrrfip2		0.250341	0.105609	0.082006	Zfp324		0.32463	0.122515	0.0793174	Fam105a
0.274274	0.0968926	0.0469474	Ankrd45		0.251089	0.100107	0.0618755	Pqlc2		0.327398	0.0811854	0.00211801	Tmem176b
0.274591	0.0951298	0.0412067	Jup		0.251709	0.0775195	0.00952308	Smg5		0.327546	0.0946979	0.0119461	Prkag2
0.274593	0.105437	0.0783782	Epb41l4b		0.251855	0.0755249	0.00729904	Vwa5a		0.327741	0.0811394	0.00206939	Plce1
0.27555	0.0723576	0.00289757	Osbpl3		0.252005	0.100997	0.0637149	Gmeb2		0.328873	0.122681	0.0752841	Pask
0.27562	0.0798129	0.00896505	Shisa5		0.252059	0.0603768	0.000428604	Yars		0.329018	0.087419	0.00515083	Fam171b
0.275896	0.0787386	0.00767384	Men1		0.252369	0.0948612	0.044099	AI846148		0.32918	0.100874	0.0199977	Flywch2
0.275953	0.0661122	0.000800887	Pcyt2		0.252591	0.0972686	0.0509805	Zcchc6		0.329696	0.0832821	0.00272557	Park2
0.276016	0.0911463	0.0290243	Exoc6b		0.25262	0.064673	0.00117029	Zmym3		0.331216	0.0880872	0.00517165	Rnpc3
0.276036	0.0825023	0.012301	Tspyl2		0.252796	0.0953126	0.0447808	Taf4b		0.331263	0.098056	0.0148124	Megf9
0.277874	0.0780852	0.00649104	Shc2		0.25308	0.0997047	0.0579408	Rnf111		0.331372	0.0613387	8.46486e-06	Matn2
0.278015	0.104237	0.0677456	Tpm3		0.253189	0.106793	0.0819632	Ube2g1		0.331521	0.0570284	1.13336e-06	Mical1
0.278967	0.0690588	0.00131355	Cnppd1		0.253265	0.0822662	0.0151587	Rac1		0.334213	0.0804463	0.00137054	Fndc10
0.279309	0.0890602	0.0221636	Cltb		0.253328	0.0952003	0.0440367	Atxn1		0.335018	0.130279	0.0923129	Tesk2
0.27951	0.0950074	0.036203	Zbtb43		0.253575	0.108734	0.08822	Pdlim7		0.336931	0.0949281	0.00940104	Rad18
0.279594	0.0857443	0.0155401	Arrb1		0.254049	0.0796665	0.0112171	Nop56		0.337618	0.0597961	2.69778e-06	Bclaf1
0.279937	0.101505	0.0559441	Dnmt1		0.254344	0.069237	0.00255964	Rnf4		0.337652	0.124398	0.0711596	Fam205c
0.280451	0.0513863	2.56752e-06	Fbxw11		0.254398	0.0600854	0.000340158	Sqstm1		0.342988	0.105639	0.0209096	A2m
0.281136	0.0827922	0.0105964	Nek6		0.254581	0.0994549	0.0553573	Vps72		0.34303	0.12699	0.0725307	Acot1
0.28168	0.105989	0.0691158	Ddit3		0.2551	0.102029	0.0629766	Sorbs2		0.344223	0.0965093	0.00905053	Gadd45g
0.282193	0.0843092	0.012255	Ocel1		0.255281	0.0885337	0.0254078	Scyl3		0.345194	0.100684	0.0129973	Agbl3
0.282383	0.10965	0.0828902	Arid5b		0.255381	0.0981422	0.0503822	Srrt		0.347743	0.126921	0.068015	Mastl
0.282663	0.0968256	0.0383407	Fbxo33		0.255403	0.0629392	0.000668468	Rab10		0.350507	0.120308	0.0466927	Zcchc7
0.283295	0.0641911	0.000309337	Hif1a		0.25554	0.0697818	0.00266058	Smarcb1		0.350938	0.0986318	0.00928302	Chrna6
0.283479	0.0578534	3.87559e-05	Zbtb38		0.255928	0.108472	0.0836314	Litaf		0.352477	0.0584245	3.50189e-07	Zfp207
0.283666	0.113541	0.0969719	Bet1l		0.255982	0.0845589	0.0174313	Ss18		0.353394	0.134104	0.0813357	Sorbs3
0.28368	0.0905155	0.0223021	2010111I01Rik		0.256024	0.0741245	0.0051025	Tmbim1		0.35407	0.104681	0.0147292	Pdlim2
0.283773	0.0917798	0.0247115	Ahctf1		0.257192	0.102021	0.0602621	Brat1		0.354372	0.0809833	0.00064384	Rps6ka1
0.283839	0.110556	0.0842902	Ehd4		0.25776	0.109159	0.0834025	Agpat4		0.355639	0.103894	0.0131827	Ctsl
0.284526	0.100954	0.0483597	Rcor3		0.257928	0.0926888	0.0326776	Dync1h1		0.355719	0.134493	0.0801354	Abcc9
0.284687	0.109569	0.0793264	Cox18		0.258056	0.104034	0.0656334	Ssbp4		0.356098	0.111339	0.0233778	Slc7a5
0.284787	0.0970339	0.0368711	Arpin		0.258498	0.0837276	0.0148153	Etf1		0.356597	0.0972605	0.00686795	Gstm1
0.285427	0.106073	0.0645807	Rcan1		0.258509	0.0774209	0.00720842	Mfn2		0.356955	0.111978	0.0239782	Cacna1e
0.285499	0.0788088	0.00533333	Fam129b		0.258635	0.104315	0.0657099	Ssbp3		0.358077	0.101491	0.00993983	Ccdc28a
0.285794	0.0962616	0.0336036	Fbxo30		0.259047	0.0964169	0.0415621	BC037034		0.359067	0.0965043	0.00579787	Mettl7a3
0.286226	0.0867909	0.0139826	Ube2i		0.259465	0.0849148	0.0161197	Aldh18a1		0.359985	0.110434	0.0202162	Slc45a4
0.28682	0.0840951	0.0101686	Ipmk		0.259689	0.090598	0.026551	Arfgef3		0.360479	0.0713603	4.10479e-05	Arl16
0.288188	0.0676245	0.000572125	Slc45a1		0.26002	0.106611	0.0711818	Myo1d		0.360641	0.0854985	0.00110145	Rcor3
0.288465	0.104325	0.0551872	Grwd1		0.260815	0.110209	0.0826159	Ctdp1		0.361759	0.113844	0.0246848	Shf
0.28876	0.0933899	0.0247115	2810403A07Rik		0.261134	0.09175	0.0279133	Utp20		0.362741	0.137118	0.0800517	Aldh1a1
0.288946	0.115797	0.0975088	Plcd1		0.261674	0.0816705	0.0107132	Vps4b		0.363547	0.130828	0.0632272	Gimap6
0.289438	0.0774927	0.00367377	Cyb561		0.262013	0.0710565	0.00244828	Xpnpep1		0.363569	0.0729565	5.40745e-05	Pkib
0.289598	0.0789105	0.00457319	Pex19		0.262209	0.105986	0.0663695	Ing1		0.366851	0.132969	0.065861	Uvssa
0.290037	0.107357	0.0631853	Tinf2		0.262519	0.110891	0.0825106	Ube2d1		0.367353	0.0941371	0.00327876	Iqgap2
0.290114	0.09328	0.0236746	Lyst		0.2628	0.10657	0.0674658	Rnf126		0.368839	0.0706834	1.95174e-05	Mri1
0.290253	0.0963635	0.0302107	Adnp2		0.263306	0.115306	0.0975713	Efr3b		0.369597	0.132561	0.0621655	Fzd4
0.290609	0.0736272	0.00181252	Tmbim1		0.263417	0.0930155	0.028959	Cxxc1		0.369621	0.139331	0.0789955	Ccne2
0.291496	0.100685	0.0404642	Ggact		0.263829	0.0946552	0.0323609	Dgat2		0.371507	0.0752938	6.60789e-05	Slc1a5
0.291852	0.087042	0.0120462	Gpsm1		0.263943	0.0894552	0.0212878	Ncam1		0.372029	0.119334	0.0287082	Rapgef3
0.292388	0.108265	0.0632109	Fgf11		0.264232	0.097684	0.0397349	Rnf34		0.373112	0.120826	0.0309321	Dock2
0.292686	0.10815	0.0626144	Slc45a3		0.264335	0.114064	0.0909014	Dock4		0.373789	0.0683507	6.34739e-06	Usp40
0.292955	0.0645201	0.000185354	Taf1		0.265237	0.0607185	0.000196694	Gak		0.374016	0.120233	0.0291912	Usp2
0.29418	0.107983	0.0602347	Taldo1		0.265521	0.0938102	0.0290393	Pced1a		0.375634	0.14408	0.0860643	Rpl10
0.294186	0.101536	0.0402661	Stx1a		0.265612	0.0754427	0.0041211	Mfap3l		0.375914	0.108142	0.0114768	Pld1
0.294895	0.112007	0.0734469	Abcg2		0.265745	0.112281	0.0825912	Orai1		0.377178	0.0933861	0.00206939	Crtac1
0.295458	0.103868	0.0454508	Slc6a19		0.266326	0.109342	0.0715932	Ttll11		0.377314	0.12609	0.0387972	Tha1
0.295917	0.117238	0.0920948	Ewsr1		0.266355	0.101351	0.0475201	Ybx3		0.37795	0.128308	0.0433936	Stk32a
0.296038	0.09684	0.0270302	Srsf5		0.266512	0.0682062	0.00116483	Ipo5		0.379172	0.096581	0.0030583	Boc
0.296061	0.115459	0.0847807	Brd2		0.26684	0.112285	0.0812158	Asxl2		0.379439	0.145823	0.0871193	Psmb3
0.296237	0.0843072	0.00746268	Lix1		0.266968	0.0847228	0.0124892	Sdccag3		0.379538	0.105449	0.00832487	Cyp4f15
0.297457	0.0758115	0.00196756	Rock2		0.267049	0.0854907	0.0133937	Ppp1r15b		0.379909	0.140624	0.0725307	Vsir
0.29774	0.0896211	0.0131108	Traf7		0.267526	0.113627	0.0844404	Cramp1l		0.3804	0.119858	0.024956	Tcf19
0.299653	0.0715707	0.00076817	Adpgk		0.267613	0.0811532	0.00815638	Sqle		0.381066	0.113736	0.0158152	H6pd
0.299815	0.105059	0.0444572	Mapk6		0.267701	0.113904	0.0850878	Ssh3		0.382131	0.135544	0.0579617	Nog
0.299872	0.0626967	6.6239e-05	Cers4		0.26783	0.109026	0.0688028	Inppl1		0.382309	0.122253	0.0279908	Gpx3
0.300251	0.0619702	5.00747e-05	Acly		0.267866	0.107221	0.0632288	L1cam		0.382983	0.116046	0.0179565	Fbxl21
0.300579	0.0684991	0.000340075	Sytl2		0.268231	0.0818198	0.0086866	Dennd5b		0.384268	0.109265	0.0102906	P4ha3
0.3012	0.0890307	0.0109908	Panx1		0.268968	0.0792595	0.00612534	Sec24d		0.386262	0.104205	0.00605338	Zbtb25
0.301386	0.11263	0.0665984	Cblb		0.269181	0.101928	0.0460531	Atxn1l		0.387139	0.103708	0.00558384	Entpd2
0.301409	0.0968854	0.0236746	Pqlc2		0.269288	0.0790027	0.00585985	Pde8b		0.38838	0.127358	0.0339525	Rhoj
0.302121	0.0525914	5.6549e-07	Tmem57		0.269485	0.106881	0.0602334	Gab2		0.388462	0.0811968	0.000125755	Csad
0.30232	0.0904874	0.0124516	Six1		0.269497	0.101573	0.0447193	Dusp11		0.388557	0.13897	0.0611079	Akr1b8
0.30233	0.0696175	0.000411543	Ypel4		0.269501	0.0949994	0.028616	Tmem259		0.388875	0.0905176	0.000862503	Hmgcs2
0.302414	0.117085	0.0817369	Map3k14		0.269511	0.0896295	0.0184064	Brd1		0.388942	0.138292	0.0589085	Nrsn1
0.302718	0.110473	0.0583305	Slc27a3		0.269926	0.116596	0.0913972	Grb2		0.38911	0.0875757	0.000502682	Plekhh1
0.30282	0.0847843	0.00630164	Cpd		0.270179	0.105851	0.056153	Tut1		0.38988	0.10969	0.00934417	Rasef
0.304362	0.101103	0.030305	Tfe3		0.270486	0.109572	0.0671155	Sidt2		0.390209	0.138902	0.0593559	Susd5
0.304412	0.102351	0.0332073	Zbtb33		0.27049	0.0909862	0.0201129	Bean1		0.390527	0.149126	0.0839808	Clec1a
0.304815	0.0983199	0.0242084	Abhd11		0.270667	0.0799101	0.00623201	Larp1b		0.391038	0.117521	0.0166988	Fosl2
0.304989	0.119689	0.0875192	Gmppb		0.271181	0.0974165	0.0326313	Extl3		0.391086	0.145219	0.0736617	Brinp3
0.305407	0.045006	1.18543e-09	Ppp2r5b		0.271222	0.109865	0.0671155	Aldh1l1		0.391139	0.0911221	0.000865816	Epb41l4b
0.30604	0.067593	0.000193948	Stam		0.271395	0.0806948	0.00670199	Lrrc59		0.391238	0.109588	0.00898093	Snta1
0.306278	0.0879726	0.00824367	Dedd2		0.272605	0.0955089	0.0274223	Bzw2		0.392343	0.0960838	0.00176593	Arid5a
0.306609	0.0929022	0.0138901	Pced1a		0.272859	0.0901448	0.0174437	Golga7b		0.393474	0.131226	0.0383911	Hspb1
0.307224	0.106627	0.0417566	Lgals9		0.272958	0.111082	0.068713	Chst2		0.394872	0.10385	0.00452261	Epha7
0.307754	0.0968352	0.019833	Klf9		0.273009	0.102714	0.0442906	Rnf121		0.396845	0.115222	0.0124517	Hfm1
0.308814	0.0623787	3.09221e-05	Cttn		0.273219	0.107801	0.0584321	Supt6		0.397481	0.143551	0.064634	Sec14l5
0.30898	0.112315	0.0567959	Cep135		0.273355	0.101365	0.0405139	Zfp46		0.397504	0.115464	0.0124616	Blvrb
0.309067	0.0761349	0.00123154	Oxsr1		0.273521	0.0780543	0.00435487	Osbpl8		0.39971	0.100179	0.00242068	Nptx2
0.31016	0.0703599	0.000315449	Kctd7		0.274007	0.0761348	0.00323582	Trim35		0.400572	0.135785	0.0428606	Cln6
0.310313	0.102036	0.0281194	Rnf31		0.274945	0.101961	0.0405139	Eif3a		0.400611	0.135497	0.042306	Vstm4
0.310431	0.0995362	0.0232476	Tgfb1i1		0.275046	0.0976095	0.0299497	Ddx54		0.401241	0.138863	0.0491421	Fth1
0.3105	0.088266	0.00737673	Pak1ip1		0.275387	0.0686858	0.000800828	Trpv1		0.40173	0.13989	0.0511027	Masp1
0.310811	0.100725	0.02506	Fmn1		0.275645	0.0779257	0.00391511	Abce1		0.4037	0.143836	0.0597376	Pbld2
0.311318	0.118532	0.0745777	Slc41a1		0.276176	0.066263	0.000439595	Lrrfip2		0.404177	0.133411	0.0358838	D630003M21Rik
0.311494	0.081899	0.0029416	Zbtb6		0.276721	0.0775353	0.00354272	Alas1		0.404243	0.105302	0.0040713	Fbln5
0.311706	0.0990781	0.0216713	Btg1		0.276763	0.0797458	0.0048397	Sbf1		0.404791	0.153345	0.0807744	S100a1
0.311905	0.109179	0.0441573	Iqgap2		0.277145	0.0891176	0.0139178	Polr3d		0.411794	0.0943757	0.000665893	Mybl1
0.312232	0.109526	0.0447914	Pqbp1		0.277979	0.0991088	0.0309414	Ankrd33b		0.413881	0.155578	0.0779091	Fbxo32
0.312248	0.0774225	0.0013445	Abce1		0.277984	0.115235	0.075255	Cep135		0.414221	0.161365	0.09319	Resp18
0.313524	0.114993	0.0600716	Ccdc71l		0.278172	0.106949	0.0504613	Rasl10b		0.415547	0.159251	0.0856573	Lrp1
0.314042	0.123792	0.0896674	Plk3		0.278488	0.0892879	0.0135625	Hspb8		0.420174	0.146404	0.0513523	Sult1a1
0.315128	0.111308	0.0469156	Lgi4		0.278775	0.112563	0.0660267	Gnas		0.420373	0.13398	0.027301	Il17ra
0.31691	0.117271	0.0630847	Slc38a1		0.278896	0.100068	0.0323623	Gpc1		0.422265	0.153161	0.0660755	Gatsl3
0.317454	0.0915768	0.00860181	Otud7b		0.279056	0.0974865	0.0268089	Dnm2		0.422765	0.159918	0.0801701	Lama5
0.317545	0.101578	0.0227132	Nrip1		0.279076	0.115206	0.0737406	Ago3		0.422892	0.117613	0.00838649	Ddit4
0.318078	0.102849	0.0247115	Dgcr8		0.279251	0.0988242	0.0293843	Utp4		0.424832	0.0871675	8.52888e-05	Accs
0.318634	0.126412	0.092722	Pou2f1		0.27932	0.0834272	0.00700939	Hnrnpu		0.426592	0.155227	0.0671318	Rtl1
0.319105	0.0956105	0.0125827	Nop58		0.279448	0.0883635	0.0120692	Ptpn9		0.426866	0.155998	0.0682985	Ecscr
0.319572	0.072602	0.000322394	Lmna		0.27949	0.0981618	0.0278416	Lrrc20		0.427818	0.136857	0.0280738	Slco2b1
0.320294	0.128747	0.0989718	Xkr4		0.279622	0.105035	0.0439332	Bicd2		0.430791	0.156315	0.0660755	Nos3
0.321975	0.0826618	0.00215521	Lss		0.279685	0.0992177	0.0298611	D430019H16Rik		0.4314	0.122253	0.00993594	Mindy4b-ps
0.322062	0.123834	0.0789301	Surf2		0.28018	0.0730669	0.00149865	Ptprn		0.435	0.0874353	5.51444e-05	Ifitm10
0.322552	0.0821432	0.00194862	Anks3		0.280236	0.0845398	0.00776553	Trim39		0.435177	0.166257	0.0841857	Srpk3
0.323238	0.0873018	0.00412905	Dnpep		0.280243	0.118731	0.0835486	Notch1		0.437255	0.12904	0.0145234	Prss23
0.324119	0.0898528	0.00559883	Herc4		0.280753	0.0826332	0.00604581	Gga2		0.437726	0.14155	0.0306392	Eif4ebp1
0.324136	0.0980497	0.0137046	Sav1		0.281052	0.1225	0.0955774	Serping1		0.437856	0.129988	0.0150904	Zswim7
0.324901	0.0725716	0.000240419	Cars		0.281216	0.0664856	0.000345895	Cnih4		0.438633	0.121833	0.00831098	Acacb
0.325135	0.0896326	0.00525588	Sbds		0.281291	0.0879595	0.0109175	Hs3st5		0.440644	0.126809	0.0114951	Pfkfb3
0.32546	0.126454	0.0831255	Mpv17l2		0.281383	0.0999041	0.0300328	Rps6kb2		0.442924	0.0587398	2.56702e-11	Inpp5k
0.326388	0.100882	0.0167552	Acsl3		0.281462	0.0812733	0.00495849	Dnajb1		0.445271	0.15146	0.0440108	Pnpla2
0.326529	0.0814044	0.00145122	Wrnip1		0.28148	0.103937	0.039415	Plekha4		0.445762	0.138678	0.0223904	Pecam1
0.327037	0.117276	0.0522903	Tma16		0.281554	0.0942977	0.0194853	B4galt3		0.447376	0.126782	0.00993594	Tgm2
0.32745	0.114739	0.0444572	Fdft1		0.281561	0.108462	0.0510941	Atp6v0a1		0.448445	0.127139	0.00995939	Phf7
0.327657	0.121395	0.0632865	Kbtbd3		0.281901	0.110602	0.0566143	Gabpb1		0.448684	0.164276	0.0689591	Ptprc
0.328164	0.0691808	7.86653e-05	Chka		0.281973	0.115309	0.0703005	Lipe		0.449687	0.149468	0.0375995	Galc
0.331097	0.0969028	0.00998967	Hip1r		0.28269	0.115121	0.0689437	P4ha2		0.450884	0.0992619	0.000340153	9530077C05Rik
0.331627	0.092387	0.00592731	Scai		0.282744	0.12283	0.094053	Fam98a		0.458618	0.14511	0.0257268	Stab1
0.332025	0.0725665	0.000160538	Fads2		0.282799	0.083604	0.00630218	Lsm14b		0.460832	0.0936923	6.9734e-05	Hfe
0.332673	0.0707279	9.38799e-05	Fndc4		0.283166	0.0751204	0.00187789	Eif5a		0.460955	0.136466	0.0148124	Rbm3
0.333001	0.0887158	0.00347682	Elovl1		0.283471	0.11943	0.081633	Akap12		0.46146	0.0709043	2.39451e-08	Gpr137c
0.335025	0.130716	0.0848453	Cnbp		0.284232	0.0917768	0.0144212	3110002H16Rik		0.461618	0.123457	0.00550615	Tpcn2
0.335054	0.0842975	0.0016581	Dhx32		0.28446	0.0890107	0.010988	Elovl1		0.462109	0.0988541	0.000197154	Gsn
0.335292	0.100344	0.0124516	Strn4		0.284506	0.0773578	0.00252271	Slc17a6		0.462611	0.153629	0.0374195	Flnc
0.335537	0.0631118	5.32321e-06	Acss2		0.284596	0.0854525	0.00738649	Epc2		0.465624	0.166496	0.0610873	Angptl1
0.336148	0.121025	0.0536801	Zfp276		0.28483	0.0715929	0.000897222	Slc35f6		0.466413	0.145089	0.0223904	Shank2
0.336196	0.0969469	0.008571	Phactr2		0.285335	0.06506	0.000183351	Slc20a1		0.468675	0.164167	0.053451	Syndig1l
0.337616	0.0953234	0.00683826	Ralgds		0.286063	0.0702575	0.000634358	Ttc37		0.470347	0.131183	0.00861546	Mreg
0.338135	0.126601	0.0673906	Tmem198		0.286113	0.105831	0.039865	Ptk2b		0.472522	0.164448	0.0510137	Ogn
0.338589	0.134608	0.0934984	Dnttip1		0.286209	0.108946	0.0475881	Dbn1		0.473585	0.0773092	2.15272e-07	Htr3b
0.339148	0.123857	0.0585913	1810055G02Rik		0.286337	0.10432	0.0358824	Map3k11		0.474898	0.15443	0.0318655	Rwdd2a
0.340503	0.126588	0.0646965	Elmod1		0.286465	0.110724	0.0520859	Zfp777		0.475305	0.0953742	5.40745e-05	Arid5b
0.342423	0.0768995	0.00026342	Pde8b		0.28676	0.10593	0.0395181	Thap7		0.475452	0.152735	0.0290075	Fa2h
0.342456	0.089083	0.002586	Golga7b		0.286855	0.078997	0.00294802	Nectin3		0.476981	0.181509	0.0823485	Lyve1
0.342487	0.076707	0.000252785	Sel1l3		0.286938	0.11277	0.0571685	Mob3a		0.476989	0.136961	0.0112809	Cebpb
0.342879	0.110243	0.0236746	Rasgef1c		0.286952	0.117279	0.0701611	Acot11		0.477288	0.124899	0.00425048	Tgm4
0.343056	0.0648373	6.06032e-06	Slc3a2		0.287249	0.0867627	0.0078592	Dhx32		0.478245	0.128034	0.00556293	Sat2
0.34344	0.0878125	0.00206013	Cd200		0.287257	0.110518	0.0506699	Hcn3		0.479495	0.140514	0.0136505	Slc52a3
0.343457	0.096581	0.00652841	Armcx5		0.287287	0.0991282	0.0244788	Crcp		0.481254	0.131754	0.00715173	Angptl4
0.343862	0.0864859	0.00165193	Osbp2		0.2876	0.0970778	0.0206049	Pitpnc1		0.482598	0.165549	0.0466408	Fam46b
0.344469	0.0733919	9.81014e-05	Otud4		0.287697	0.0959486	0.0188255	Tnip1		0.483433	0.113841	0.000991498	Mmp25
0.344976	0.0937645	0.00446204	Slc39a1		0.288927	0.088868	0.00940619	Hdac9		0.484202	0.117731	0.00158554	Dusp1
0.345139	0.119089	0.0402419	Nr6a1		0.289067	0.0847097	0.00579536	Ints6		0.485588	0.17685	0.0672708	Slc11a1
0.345159	0.0864975	0.00157184	Cdc42ep4		0.289277	0.12166	0.0810055	Mtrr		0.486975	0.152368	0.023482	Heg1
0.345429	0.117643	0.0367953	Fam109a		0.289334	0.0895179	0.00988168	Zfp9		0.486996	0.154718	0.0266191	Chia1
0.345816	0.0925475	0.00366029	Slc23a2		0.289453	0.0711036	0.00063588	Srpk1		0.490844	0.0960925	3.21152e-05	Serpina3g
0.346026	0.120821	0.0434833	Ell		0.289522	0.10594	0.0370425	Ap1s1		0.493463	0.142001	0.0114951	Tk1
0.346452	0.0899885	0.00253367	Cdc14b		0.289528	0.0810791	0.00351865	Nup98		0.494554	0.143227	0.0121393	Smim3
0.346984	0.136798	0.0897158	Acad10		0.289619	0.0908909	0.0113011	Csrnp2		0.494606	0.107042	0.000246106	Rasa4
0.347152	0.0983735	0.00711378	Jmjd6		0.289885	0.0823128	0.0041115	Rbfox2		0.496293	0.181469	0.0685089	Nostrin
0.347407	0.113174	0.0261217	Gps2		0.29036	0.102353	0.028616	Samhd1		0.497989	0.0849944	9.06274e-07	C4b
0.348042	0.139364	0.0971432	Apobec3		0.290585	0.0974438	0.0196455	Stim2		0.501448	0.193839	0.0896173	Ppp1r1b
0.348416	0.081075	0.00049839	Cers6		0.291332	0.120507	0.0744675	Cdv3		0.504049	0.193888	0.0873357	C1qtnf4
0.348642	0.101914	0.00986561	Zfp382		0.291352	0.123832	0.0847242	Zfp446		0.504201	0.143481	0.0103284	Agt
0.348803	0.0909539	0.00266263	Agtrap		0.292686	0.122689	0.0796264	Tma16		0.504749	0.188929	0.0765602	Ect2
0.349269	0.0735142	7.63942e-05	Tmem63c		0.292932	0.120097	0.0711766	Ice1		0.504993	0.143039	0.0099332	2610524H06Rik
0.349576	0.0930704	0.00345196	B4galt3		0.292964	0.0918459	0.011197	Ascc3		0.505404	0.12759	0.00271209	Serpinb8
0.350062	0.0882937	0.00171769	Lrrc8b		0.293065	0.1031	0.0281603	Tmem41b		0.507223	0.185495	0.0685481	Best1
0.350429	0.0738314	7.77929e-05	Rab35		0.293263	0.120766	0.0728832	Pcdhb22		0.507782	0.119811	0.00102592	Angpt2
0.350806	0.0826794	0.000618206	Trim39		0.293383	0.110632	0.044817	Cpxm1		0.513022	0.200754	0.095511	Anxa1
0.350952	0.0828619	0.000632287	Ptpn4		0.293954	0.120059	0.0699373	Cacnb1		0.515172	0.0921833	3.56639e-06	Ttc38
0.351328	0.0873804	0.00141012	Ptpn9		0.294189	0.0664434	0.000153218	Chd1		0.518331	0.134576	0.00389359	Yjefn3
0.351447	0.095828	0.00460583	Cdyl		0.294552	0.122821	0.0775937	Ddx10		0.518831	0.176057	0.0432529	Snhg11
0.3525	0.0941814	0.0035957	Mcm4		0.294651	0.12137	0.0729536	Serac1		0.519238	0.103281	4.56951e-05	Rbmx
0.35275	0.0741906	7.54317e-05	Atp6v0a2		0.294697	0.115453	0.056153	Nacad		0.52051	0.122173	0.000946421	Slc10a6
0.352893	0.0807439	0.000366106	Skap2		0.29506	0.0804402	0.00260838	Fndc3a		0.521318	0.13263	0.00301403	Dusp16
0.353766	0.0754322	9.96467e-05	Elf1		0.295146	0.125752	0.0856848	Dennd4a		0.521798	0.190533	0.068015	Trf
0.353856	0.0768455	0.000142761	Nectin3		0.295228	0.0772145	0.00155649	Pank2		0.522153	0.120404	0.000745886	Fam71e1
0.354902	0.0805464	0.000317097	Mcur1		0.29671	0.06229	3.59814e-05	Ubap1		0.523112	0.183383	0.0537485	Sez6
0.355782	0.0805094	0.00030298	Nkiras2		0.296853	0.0822488	0.00313877	Phf10		0.524951	0.167523	0.027524	Cd38
0.355886	0.0964682	0.00431291	Fam220a		0.296965	0.0728277	0.000619366	Rnf185		0.52518	0.199825	0.0823219	Zpbp
0.35621	0.0937122	0.00295661	Ndst1		0.297184	0.0753573	0.00102193	Med22		0.528195	0.142416	0.00601828	Prc1
0.35662	0.104145	0.00977763	Cd24a		0.297726	0.107898	0.034593	Madd		0.52878	0.0795627	1.08634e-08	Cirbp
0.357206	0.0900628	0.00171001	Insig1		0.297875	0.121442	0.0692919	Hnrnpab		0.529443	0.0976788	7.72579e-06	Ncmap
0.357762	0.0894861	0.00152734	Ubtd1		0.298439	0.112283	0.0442906	Zfp143		0.531128	0.190837	0.0626287	Abca12
0.357772	0.0834764	0.000520606	Trafd1		0.298579	0.0989446	0.0178666	Nus1		0.53268	0.132244	0.00214642	Flrt3
0.357824	0.0915502	0.00207341	Dazap2		0.299372	0.122378	0.0702128	Trp53		0.53469	0.147716	0.00790413	Hk2
0.359867	0.120341	0.0318146	Taf7		0.29983	0.0846006	0.00383579	Epc1		0.534893	0.198957	0.0742489	Tmem145
0.359995	0.0729498	3.29748e-05	Crmp1		0.30076	0.102605	0.0223443	Eef2k		0.536857	0.153778	0.0109887	Tmprss9
0.360067	0.0997116	0.00552958	Ormdl3		0.300848	0.0779963	0.00138999	Hpcal1		0.53733	0.20829	0.0908277	Pde9a
0.360284	0.0541975	2.90007e-09	Sh3glb1		0.301019	0.111526	0.0403183	Iqgap2		0.539656	0.108534	5.5342e-05	Bambi
0.36044	0.0995171	0.00533631	Adrm1		0.301371	0.115205	0.0488206	Nsfl1c		0.539672	0.153573	0.0103284	Tspan33
0.360687	0.102049	0.00701518	Dgat1		0.301526	0.0743319	0.000672024	Mcl1		0.539761	0.121632	0.000508532	Defb42
0.362453	0.087708	0.00093665	Syt4		0.301784	0.118438	0.0567083	Cep295		0.540997	0.155586	0.011449	Lyz2
0.363045	0.144064	0.092722	Dusp1		0.303116	0.117047	0.0518262	Fem1c		0.548185	0.128799	0.000961912	Catsperz
0.363177	0.0849291	0.000540927	Rela		0.303824	0.119443	0.0572563	Rrp1b		0.548287	0.214835	0.0960394	Pirb
0.363335	0.0872403	0.000826565	Eif6		0.304078	0.0768779	0.000979199	Elf1		0.551215	0.128196	0.000852791	Fkbp5
0.363927	0.0918399	0.00172699	Taf4b		0.304145	0.119829	0.0579413	Epha5		0.552262	0.15918	0.011642	Ppih
0.364193	0.088738	0.0010306	Rab11fip5		0.304235	0.0869992	0.00444922	Tmem2		0.553102	0.198824	0.0628276	Zmiz1
0.365307	0.102426	0.0063721	Htr1f		0.304435	0.0584636	4.49446e-06	Grk6		0.553345	0.198794	0.0626096	Chrnb3
0.366305	0.107709	0.0104519	Cpxm1		0.304995	0.131067	0.0892017	Fbxo42		0.55562	0.169985	0.0196933	Fstl3
0.366714	0.117293	0.0227064	Golga7		0.305283	0.0891383	0.00557134	Limd1		0.55604	0.0728528	1.42095e-11	Usp54
0.367827	0.0878653	0.000768613	Slc39a14		0.30549	0.129056	0.0825409	Pde1a		0.556748	0.128097	0.000716402	Pip5kl1
0.367982	0.0977907	0.00338071	Rps6kb2		0.305624	0.111512	0.0363011	Med25		0.557475	0.186283	0.0387972	Zfp36
0.368233	0.0761384	5.19045e-05	Ndel1		0.305706	0.0820358	0.00215867	Garnl3		0.558407	0.173199	0.0218994	Ncf1
0.368438	0.0760816	5.05524e-05	Pank2		0.306244	0.0714275	0.000273987	Rundc3a		0.559014	0.159936	0.0109049	Dnah6
0.369587	0.0932317	0.00171898	Lbr		0.306387	0.0979293	0.013245	Itgb8		0.559659	0.180756	0.0303599	Ckap2
0.369893	0.130354	0.0461972	Ppp1r18		0.306708	0.0604399	8.50061e-06	Tcaf1		0.559756	0.159717	0.01062	Wdr62
0.370503	0.13976	0.0701468	Ptpn2		0.306736	0.0770403	0.000888146	Glul		0.559884	0.11186	4.94379e-05	Il16
0.370514	0.105221	0.00729584	Dclk3		0.306878	0.132233	0.090223	Prdm2		0.564951	0.10315	6.21475e-06	Star
0.371057	0.0885708	0.000760904	Acsl4		0.307226	0.120871	0.0574912	Spata2		0.566043	0.12863	0.000583153	Nt5dc2
0.371775	0.11232	0.0135507	Brpf1		0.307656	0.0684865	0.000118128	Mindy1		0.567183	0.112406	4.20199e-05	Scx
0.371906	0.142437	0.0773044	Kri1		0.307772	0.132901	0.0912407	Miip		0.567759	0.14458	0.00305282	Naip1
0.372265	0.0614271	9.90605e-08	Slc25a1		0.308148	0.0768038	0.000792177	Oxsr1		0.568629	0.104177	6.64761e-06	Adamts1
0.372816	0.0951091	0.00199247	Ndst3		0.30819	0.11576	0.0439328	Rbm15		0.569701	0.167133	0.0137525	Gpr151
0.373004	0.123382	0.0293779	Traf3ip2		0.309447	0.09154	0.00634405	C2cd2l		0.57033	0.140424	0.00191917	Stmn4
0.373319	0.122488	0.0277041	Abl2		0.310168	0.11584	0.0424729	Eif2ak2		0.571501	0.157903	0.00790413	Rnase4
0.373768	0.127863	0.0379767	Tubb2b		0.310513	0.0987643	0.0126975	Grb10		0.575753	0.200195	0.0507286	Arhgef26
0.37443	0.103054	0.00516868	Camkk2		0.310629	0.0876708	0.00384449	Smox		0.576865	0.188356	0.0329356	Lrrc29
0.375171	0.0741936	1.90188e-05	Mcl1		0.311085	0.134207	0.0908323	Plat		0.580343	0.171852	0.0148151	Parp4
0.375464	0.0881313	0.000574399	Rasgef1a		0.311157	0.0913491	0.00589635	Dda1		0.584927	0.203625	0.0510164	Pgm5
0.375498	0.128139	0.0372741	Zfp568		0.311188	0.121415	0.0549984	Htt		0.585629	0.128494	0.000321663	Amy1
0.375691	0.122698	0.0266551	Gprin1		0.311296	0.101836	0.0160607	Nop9		0.585638	0.193999	0.0368571	Cyp4b1
0.375787	0.0965263	0.00216975	Ankrd33b		0.311296	0.107394	0.024476	Lgals9		0.587573	0.170633	0.0124517	Ppl
0.375811	0.12969	0.0402419	Fam26e		0.311328	0.0841702	0.00236228	Tspyl2		0.591863	0.216997	0.069537	Cd33
0.376212	0.133392	0.0481585	Grxcr2		0.311574	0.0661976	4.65011e-05	Creb1		0.591904	0.226348	0.0845807	Zbed3
0.376578	0.123795	0.0281142	Gas8		0.312348	0.0824156	0.00174764	Gpr37l1		0.594384	0.219506	0.0718252	Itgb2
0.376607	0.139218	0.0627778	Slc38a6		0.312384	0.115247	0.039165	Sde2		0.603589	0.191357	0.026166	Vwf
0.376778	0.110944	0.010591	Card19		0.312413	0.0533078	1.39045e-07	Agfg1		0.606307	0.0797418	1.70764e-11	Osmr
0.377863	0.0594035	1.72499e-08	Ric8a		0.312646	0.13605	0.094758	Cuta		0.614519	0.182864	0.0154314	Serpina11
0.378169	0.0911052	0.000875104	Rasgrf2		0.312674	0.130276	0.0772983	Ipo13		0.615937	0.12954	0.000140652	Nfkbia
0.378451	0.096269	0.00191553	Vstm5		0.312921	0.0898025	0.00461715	Mcmbp		0.617132	0.120067	2.76733e-05	Csrnp1
0.379341	0.0804166	8.82406e-05	Wsb1		0.313043	0.0965153	0.00963344	Rbm15b		0.617822	0.174087	0.00940104	Traf3ip3
0.379911	0.0836959	0.000185712	Chl1		0.313093	0.0917143	0.0057704	Shmt2		0.620397	0.144731	0.000881283	Procr
0.381047	0.106753	0.0063382	Fbxo34		0.31371	0.0680006	7.0056e-05	Sigmar1		0.622686	0.154914	0.0021843	Tns2
0.381055	0.125461	0.0284709	Acat2		0.313748	0.0900482	0.00461978	Ampd3		0.6232	0.132707	0.000179439	Fam167a
0.381355	0.0722136	6.34002e-06	Dnajc7		0.313914	0.0610981	6.27777e-06	Pi4kb		0.623574	0.140144	0.000491692	Drp2
0.382864	0.135213	0.0468857	S1pr2		0.313934	0.12156	0.0525843	Numbl		0.624135	0.214519	0.0469153	Afmid
0.383651	0.14378	0.0675895	Rhno1		0.314024	0.0648123	2.48653e-05	Hif1a		0.629078	0.229769	0.0680854	Cryba2
0.383978	0.107818	0.00644557	Acd		0.314054	0.105238	0.0195502	Ube2j2		0.633198	0.10312	2.02997e-07	Bok
0.384256	0.0705673	2.74409e-06	Sc5d		0.314085	0.0963523	0.0091775	Pkp4		0.633957	0.152734	0.00138538	Serpina1e
0.384712	0.116566	0.0138901	Alpk1		0.314089	0.0761422	0.000516542	Cyth2		0.634195	0.150586	0.0011205	Ccdc15
0.385067	0.123892	0.0237357	Myt1		0.31419	0.0818484	0.00147975	Tmtc4		0.635807	0.158367	0.00221795	Fst
0.385706	0.125366	0.0256242	Ppp1r3d		0.314314	0.0889851	0.00396768	Rnf149		0.637563	0.14904	0.000892434	Wnk4
0.385743	0.117979	0.0151499	Znrf1		0.314744	0.120457	0.0492028	Pmvk		0.639114	0.14084	0.000346037	Tmem173
0.386729	0.0691696	1.2799e-06	Esyt2		0.314952	0.130777	0.0759645	Stk19		0.64083	0.214801	0.0397253	Il33
0.387706	0.0713799	2.94143e-06	Ppp4r4		0.315092	0.0717998	0.000181231	Tmbim6		0.64427	0.237547	0.0713671	Nfam1
0.388896	0.143778	0.0627778	Fbxo4		0.315289	0.101062	0.0135479	Pold3		0.644906	0.169674	0.00454009	Sgk1
0.38966	0.0894322	0.000386303	Slc1a5		0.316159	0.0958525	0.00813896	Zbtb43		0.647719	0.200413	0.0214569	Lgals4
0.389922	0.0619066	2.52875e-08	Zfand2a		0.31643	0.066266	3.42432e-05	Dvl1		0.648727	0.248063	0.0845807	Meox1
0.390715	0.07725	1.89618e-05	Slc7a6		0.317692	0.07372	0.000250458	Kif3b		0.649342	0.201073	0.0216233	Nox4
0.390975	0.14345	0.0600913	Col24a1		0.317947	0.110996	0.0266821	Sfxn3		0.65326	0.127757	3.1442e-05	Ccdc162
0.391121	0.12542	0.0232492	Wdyhv1		0.318091	0.104837	0.0171183	Dgcr8		0.654232	0.188655	0.0116909	Sash3
0.391584	0.143484	0.0597792	Gtf2ird1		0.318193	0.122593	0.0511382	Tmed5		0.657548	0.135431	9.2687e-05	Cdkn1a
0.391646	0.119741	0.0151305	Gtpbp6		0.318544	0.0754105	0.000353181	Cep120		0.663008	0.137521	0.000106891	Gabra5
0.39235	0.084301	0.00011558	Mvk		0.318891	0.122076	0.0492663	Eri1		0.664096	0.169464	0.00312047	Inpp5d
0.392375	0.0663131	2.17574e-07	Erc2		0.319044	0.115446	0.0342093	Nol9		0.664682	0.20978	0.0253088	Klf4
0.394094	0.0955772	0.000966187	Borcs6		0.319524	0.121564	0.0474882	Gpkow		0.670389	0.13634	6.98975e-05	Cst3
0.394173	0.0963507	0.00108636	Chsy1		0.319813	0.0843583	0.00174051	Nek6		0.67435	0.104119	2.88967e-08	Txnip
0.394628	0.120338	0.0147559	Ctsl		0.320432	0.113485	0.0294988	Ccdc92b		0.67532	0.0943564	3.69448e-10	Jun
0.39612	0.069925	8.50255e-07	Slc41a2		0.32062	0.121426	0.0460613	Lmf2		0.676255	0.20849	0.0210699	Glyat
0.396162	0.109858	0.00560899	Coq8b		0.320692	0.119957	0.0428365	Pcdh17		0.679099	0.196554	0.0120986	Ces2g
0.397723	0.0984027	0.00130606	Mysm1		0.320997	0.0501405	5.912e-09	Hipk3		0.685886	0.225646	0.0348055	Tead3
0.398513	0.0882384	0.000203748	Rdh13		0.321862	0.0897267	0.00335538	Plpbp		0.686432	0.205928	0.0165286	Teddm2
0.399244	0.127476	0.0223661	Smpd2		0.322151	0.113103	0.0277797	Brpf1		0.686733	0.130551	1.60061e-05	Lgals3
0.399717	0.0802153	2.69237e-05	Tmtc4		0.322501	0.101629	0.0117089	Lcor		0.690503	0.165977	0.0013404	Acer2
0.400702	0.158063	0.0899739	Spsb2		0.322827	0.109828	0.0219107	Ptprt		0.690659	0.251404	0.0672169	1810062G17Rik
0.401537	0.126258	0.0197574	Pde1a		0.323207	0.10506	0.0152204	Mfsd10		0.692757	0.168684	0.00161297	Fbp1
0.40171	0.0806441	2.7062e-05	Ip6k2		0.323357	0.100798	0.0105845	Fam171b		0.696359	0.187746	0.00601828	Syk
0.40263	0.10494	0.0026551	Tpm4		0.32367	0.083474	0.001295	Btbd8		0.696531	0.1168	5.14756e-07	Prodh
0.403125	0.0687093	2.8285e-07	Srsf2		0.323752	0.0687747	4.64024e-05	Sgtb		0.696873	0.261092	0.0769483	Gpr17
0.403258	0.132986	0.0287601	Rcc1		0.32404	0.139622	0.090223	Plscr4		0.699532	0.258269	0.0717398	Fut2
0.404073	0.068141	2.02901e-07	Vim		0.324896	0.10622	0.0159977	Zfp821		0.700614	0.127416	5.60785e-06	Cebpd
0.404242	0.133549	0.0291313	Syngr2		0.324977	0.142297	0.0975362	Sox13		0.704138	0.211911	0.016886	Elf4
0.40483	0.147885	0.0586412	Fam83h		0.325064	0.124969	0.0504549	Casc3		0.7058	0.158191	0.000468229	Tecta
0.404907	0.0866165	0.000106249	Heca		0.325545	0.115398	0.0296733	Otub2		0.706043	0.0902608	3.6563e-12	Tifa
0.405708	0.135643	0.031797	AA986860		0.325722	0.0920363	0.00389391	Ahctf1		0.716234	0.198808	0.00825008	Lonrf3
0.405756	0.102409	0.00172699	Lactb2		0.325776	0.102305	0.0113651	Rcor3		0.718002	0.14894	0.000106891	Serpina3c
0.40684	0.119968	0.0107479	Trpa1		0.325999	0.123373	0.0459194	Phrf1		0.719532	0.0936579	1.02965e-11	Galnt16
0.407139	0.0920755	0.000299894	Csnk1e		0.326009	0.0798882	0.000611513	Zeb1		0.721995	0.156213	0.000245741	Gadd45a
0.407475	0.133636	0.0276328	Rcl1		0.326256	0.11297	0.0251193	Gps2		0.722135	0.230463	0.027524	Ecm1
0.408301	0.125632	0.0160675	Nepro		0.327215	0.132414	0.0667896	Slc6a8		0.722279	0.201544	0.0086376	Tcim
0.408487	0.0914563	0.000251439	Gnl2		0.327375	0.131318	0.0639974	Cspg5		0.722779	0.224773	0.0223904	Psrc1
0.40849	0.081694	2.48479e-05	Txnrd3		0.327541	0.13573	0.0751476	Gas7		0.730129	0.205736	0.00940104	Pdgfc
0.409928	0.0700339	3.04787e-07	Cacna2d1		0.327796	0.119731	0.0365765	Lbh		0.730225	0.0791984	3.65701e-17	Serpina3n
0.410566	0.124211	0.0137055	Rhov		0.329038	0.0652308	9.79468e-06	Gpr158		0.73204	0.267141	0.068015	Ovgp1
0.410814	0.13557	0.0289257	Ush1g		0.329923	0.085848	0.0014592	Supt5		0.732478	0.115655	6.69937e-08	Ramp2
0.411112	0.100598	0.00110505	Bdh1		0.329976	0.102193	0.00996328	Twf2		0.735133	0.289763	0.0992478	Igfbp6
0.411573	0.160975	0.0861443	Zfp583		0.330032	0.081809	0.000731564	Add2		0.736253	0.230293	0.0234555	Ano2
0.412314	0.13095	0.0215003	Ttll4		0.330476	0.0909613	0.00293213	Ubtd1		0.743608	0.25538	0.0467731	Traf5
0.413065	0.0889389	0.000120471	Dgat2		0.330707	0.119773	0.0344417	Pou6f1		0.746909	0.180805	0.0014887	Fcgr2b
0.413527	0.152618	0.0621583	Arxes2		0.330844	0.14477	0.0971772	Prrc2c		0.74927	0.202924	0.00629833	Smim4
0.414677	0.134565	0.0252836	Cry1		0.331047	0.133803	0.0663659	Cenpt		0.750138	0.20721	0.00790413	Fmo2
0.414865	0.10345	0.00145448	Mfsd10		0.331226	0.104123	0.0114634	Cd24a		0.755978	0.197756	0.00423553	Steap1
0.414998	0.11438	0.00524543	Enc1		0.331484	0.14494	0.0969504	Nptxr		0.761127	0.282197	0.0730364	Aoah
0.415528	0.0929236	0.000245871	Ube2q2		0.332081	0.114551	0.02446	Siah2		0.763859	0.173771	0.000593951	Mchr1
0.416406	0.120287	0.00872579	Fgfr1op		0.332426	0.114487	0.0241811	Rnf25		0.764855	0.279558	0.068335	Cd52
0.416728	0.106207	0.00196756	Aldh1l1		0.332911	0.0964972	0.00516306	1810013L24Rik		0.765193	0.28962	0.0804368	Rbm47
0.417487	0.113239	0.00434746	Pxdc1		0.333271	0.107915	0.0147782	Plekhm2		0.769107	0.179449	0.000881283	Cartpt
0.417838	0.135	0.02457	Sema4c		0.333525	0.123364	0.039865	Kbtbd3		0.776908	0.139065	3.56807e-06	Klf15
0.419378	0.130177	0.0174822	Plppr4		0.333857	0.111611	0.019194	Rp9		0.779391	0.258038	0.0367979	Igsf6
0.421563	0.0677364	3.90816e-08	Rmnd5b		0.334057	0.0940926	0.00376105	Eif4e2		0.783486	0.23866	0.0189136	Alox5ap
0.421832	0.0701433	1.28884e-07	Gcnt2		0.334317	0.0831342	0.000764359	Eif2ak3		0.785767	0.199496	0.00293648	Scara5
0.422888	0.132731	0.0194373	Dusp7		0.33472	0.124526	0.041428	Dpm2		0.786957	0.11099	5.49985e-10	Agtr1b
0.423976	0.12471	0.010486	Ripk2		0.334813	0.116183	0.0255195	Diexf		0.791716	0.130027	2.62924e-07	Arrdc2
0.425393	0.0782079	2.8277e-06	Uap1		0.334814	0.0895438	0.00208388	Panx1		0.793846	0.190604	0.00132074	Ctla2a
0.42557	0.156379	0.0606898	Tnfrsf1b		0.335072	0.125515	0.0432199	Las1l		0.800878	0.272646	0.0442499	C5ar1
0.42559	0.062468	1.01085e-09	Porcn		0.335613	0.078283	0.000274081	Shc2		0.802574	0.268059	0.0387286	Parvg
0.425816	0.107882	0.00181252	Cyp51		0.335954	0.118403	0.0285931	Alpk1		0.804385	0.217529	0.0062122	Mmp19
0.426266	0.076112	1.22107e-06	Brap		0.33639	0.120326	0.0316329	Map3k14		0.809034	0.171555	0.000166411	Kctd19
0.426491	0.137055	0.0236746	Ptms		0.337201	0.0691634	2.17419e-05	Cnppd1		0.809165	0.314443	0.0918945	Nupr1l
0.426664	0.0891521	6.54606e-05	Chmp1b		0.337527	0.0874069	0.00136881	Sh3gl1		0.809238	0.140985	1.6492e-06	Tnfrsf12a
0.426954	0.116305	0.00456062	Mettl7a3		0.33761	0.0942962	0.00342437	Slc39a1		0.821918	0.281796	0.0464474	Pglyrp1
0.426995	0.0711358	1.36887e-07	Prr13		0.337669	0.105334	0.0106561	Src		0.824957	0.13414	1.97717e-07	Apod
0.427242	0.087289	3.96174e-05	Bcl6		0.337702	0.0924967	0.00276744	Arl4c		0.829621	0.243484	0.0137525	Nuak2
0.429522	0.0938366	0.000159468	Pex16		0.33773	0.10145	0.00741218	Adrm1		0.830441	0.29817	0.0624015	Stap2
0.430045	0.127014	0.0109055	Lrig1		0.338133	0.123984	0.0375389	Thsd7a		0.830451	0.322219	0.091243	Haspin
0.430808	0.0951316	0.000193807	Ahr		0.338235	0.0708906	3.47838e-05	Naa25		0.83638	0.189436	0.000553336	Dnah10
0.4313	0.0752276	5.97453e-07	Nup93		0.338327	0.140808	0.0768103	Zdhhc12		0.838577	0.113733	8.21654e-11	Xdh
0.431499	0.157635	0.0586412	Arhgef15		0.338375	0.106561	0.0116595	Ino80		0.846049	0.219072	0.00376824	Klf2
0.432566	0.0689445	2.89058e-08	Cd44		0.338474	0.0898956	0.0019076	Gtpbp2		0.847735	0.241712	0.010569	Crybb3
0.433399	0.144426	0.0311011	Msantd2		0.338912	0.0979143	0.00498417	Arl8a		0.848434	0.187433	0.000363542	Layn
0.433855	0.144859	0.0315405	Rgs19		0.338914	0.0579008	1.44613e-07	2019-09-05		0.858454	0.321966	0.0773591	Myo1h
0.434364	0.134656	0.0172488	Moxd1		0.339	0.0870984	0.00123145	Atp13a3		0.861965	0.192531	0.000446254	Hdc
0.434581	0.137586	0.0209449	Dbndd2		0.339007	0.122042	0.0330848	Htr1a		0.865036	0.255366	0.0145401	Cfh
0.434673	0.117447	0.00414303	Zfp948		0.339056	0.103653	0.00887218	Polr3h		0.866112	0.272614	0.0247093	Hist1h1a
0.435622	0.146168	0.0327194	Lcmt2		0.339147	0.105392	0.0102863	Apc		0.866343	0.219902	0.00293648	Crlf1
0.436079	0.100012	0.000382163	Atf4		0.339267	0.127001	0.0430559	Kdm5c		0.869647	0.16649	1.92538e-05	Per1
0.436552	0.0998624	0.000365153	Rps6ka1		0.339585	0.136264	0.0641067	Kcnk13		0.874295	0.174099	4.6006e-05	Spon2
0.438067	0.0727153	1.2246e-07	Riok3		0.339708	0.0750842	0.000103633	Mon1a		0.885826	0.317111	0.0614468	Napsa
0.438156	0.114277	0.00266745	Eif2ak2		0.339716	0.0682022	1.32393e-05	Nudt9		0.887453	0.111033	1.14907e-12	Mertk
0.438272	0.129954	0.0113633	Zfp653		0.33979	0.10747	0.0120884	Rhbdf1		0.889466	0.165691	9.97135e-06	Slc25a34
0.438571	0.139268	0.0214847	Prkab1		0.3401	0.105233	0.00988554	Camkk2		0.896118	0.155586	1.48497e-06	Cd163
0.438733	0.146155	0.031026	Omp		0.340888	0.137449	0.0656557	Man1c1		0.896748	0.319661	0.0598927	Pdgfrl
0.438815	0.115653	0.00302279	Caml		0.341119	0.145033	0.0848376	Klhdc3		0.905638	0.315251	0.0510164	Adamts16
0.439125	0.145692	0.0300824	Fam122a		0.341489	0.114026	0.0190055	Por		0.907138	0.255595	0.00940104	Gpihbp1
0.439805	0.104002	0.000648557	Zfp821		0.341653	0.0946126	0.00312488	Plce1		0.908577	0.292233	0.029295	Aoc3
0.440196	0.123332	0.0063382	Utp14b		0.341809	0.144984	0.0839386	AA986860		0.927708	0.163179	2.22241e-06	Cidea
0.440378	0.141271	0.0233262	Prodh		0.341817	0.096657	0.00392156	Hipk1		0.932269	0.286498	0.0204843	Lcn2
0.440894	0.173005	0.0874997	Schip1		0.341828	0.146382	0.0877681	Zc3h18		0.93377	0.297216	0.0270617	Endou
0.441225	0.131238	0.0117433	Rab23		0.341833	0.120641	0.0288608	Ccdc172		0.933934	0.281227	0.0169768	Selplg
0.441342	0.121608	0.00523862	Gpr19		0.342007	0.076376	0.000125168	Mapkapk2		0.934501	0.196251	0.000137196	Ptgs1
0.442088	0.12386	0.0063382	Pros1		0.34206	0.0452423	2.36489e-12	Ppp2r5b		0.937129	0.242357	0.00372656	Sectm1b
0.442166	0.105782	0.000785803	Rhoc		0.342734	0.0933616	0.00258288	Dr1		0.938336	0.18678	4.6006e-05	Pmaip1
0.442441	0.101199	0.000365086	Fasn		0.3428	0.0849812	0.000731564	Txnrd3		0.94025	0.321455	0.0454324	Mmp9
0.442933	0.117401	0.00326762	Maz		0.342859	0.0661339	5.02871e-06	Ppfia2		0.944958	0.30661	0.0314165	Slc2a4
0.443347	0.142366	0.0235339	Plxna4		0.3434	0.126072	0.0378361	Myh9		0.945584	0.2959	0.0234896	Adh7
0.443645	0.142736	0.0237357	Tigd5		0.343697	0.138425	0.0652577	Samd1		0.950324	0.339195	0.0603236	Hp
0.44513	0.124506	0.00624015	Fam19a3		0.344713	0.105647	0.00909727	Spats2		0.950888	0.120651	2.66299e-12	Serpina3i
0.445697	0.075829	2.67719e-07	Flvcr1		0.344979	0.0963906	0.00343277	E2f4		0.955765	0.326159	0.0448936	Clec4a1
0.446411	0.115165	0.0023091	Serinc2		0.345022	0.11209	0.0151587	Ap1m1		0.966445	0.272084	0.00938211	Sult5a1
0.447075	0.100326	0.000260442	Zc3hav1		0.345023	0.115658	0.0196005	Brd2		0.970482	0.275027	0.00993594	Tmigd1
0.447561	0.110851	0.00132147	Zbtb46		0.345704	0.101003	0.00561165	Fmn1		0.973542	0.273665	0.00928302	Ifitm1
0.448891	0.174369	0.0830673	2610001J05Rik		0.345963	0.102072	0.0061954	Ptp4a3		0.973575	0.265794	0.00692368	Dlx3
0.44925	0.0783348	5.93845e-07	Pla2g3		0.34609	0.0695598	1.35689e-05	Mical1		0.978115	0.189829	2.63987e-05	Cldn14
0.449288	0.0980907	0.000157566	Azin1		0.346439	0.0992032	0.0045094	Mysm1		0.979291	0.384229	0.0967323	Ltb
0.449554	0.0638982	2.33234e-10	Slc20a1		0.346466	0.143284	0.074421	Nsrp1		0.987125	0.150848	2.01647e-08	Il6ra
0.450729	0.0566083	2.45126e-13	Stat3		0.346815	0.138112	0.0615168	Dbndd2		0.991522	0.193467	2.97467e-05	Fcgr3
0.451509	0.152846	0.0350775	Micall1		0.346864	0.0987884	0.00425913	Dnttip2		1.00721	0.369653	0.0698047	Cytl1
0.451691	0.155799	0.0402057	Ticam1		0.347115	0.123409	0.0303401	Baalc		1.01216	0.240565	0.00113432	Thbs4
0.451857	0.135611	0.0127849	Slc7a7		0.349671	0.109826	0.0113719	Arhgef40		1.01516	0.371752	0.0689591	Eppin
0.453139	0.0687612	4.17113e-09	Pde1c		0.349672	0.121061	0.0250984	Trpa1		1.01766	0.103111	8.3459e-20	Map3k6
0.453367	0.14284	0.0200475	Clic1		0.349876	0.146553	0.0793662	Ascc2		1.02068	0.312236	0.0196933	Ms4a6d
0.453869	0.065105	3.49507e-10	Slc1a4		0.349885	0.117972	0.0204159	Trim41		1.02912	0.266488	0.00376824	Emilin2
0.454945	0.16544	0.0569124	Col16a1		0.349893	0.112232	0.0136135	Bmp2k		1.03316	0.385452	0.0753107	Siglece
0.456324	0.0764526	1.6382e-07	Mapkapk2		0.349901	0.10341	0.00628638	Stx1a		1.03335	0.343761	0.037808	Art5
0.456663	0.13435	0.0105	Irf9		0.350244	0.0864598	0.000686249	Pde12		1.0379	0.353604	0.0442987	E030018B13Rik
0.456865	0.144033	0.0201467	Amt		0.350325	0.10103	0.00488831	Nedd9		1.03848	0.248104	0.00122311	Slc12a3
0.458114	0.174653	0.0750767	Lsm2		0.351074	0.085183	0.000522256	Cpd		1.04059	0.295635	0.0101909	Zfp185
0.458682	0.148321	0.0247115	Il17ra		0.35122	0.136759	0.0543633	Zfp574		1.04089	0.210799	6.53094e-05	Ssc5d
0.458896	0.108235	0.00062345	Cyp1b1		0.351296	0.113696	0.0147104	Rdh11		1.05575	0.267808	0.0029141	Lrg1
0.459272	0.12648	0.00520556	Cdk20		0.351464	0.0969859	0.00301598	Fam220a		1.05819	0.349817	0.0363225	Zc3h3
0.459599	0.141335	0.0159767	Nr4a2		0.351554	0.111103	0.0120104	Apba3		1.06572	0.337996	0.0262429	Il1r2
0.459962	0.166515	0.0553711	Pask		0.351556	0.0761127	6.82889e-05	Mat2a		1.07285	0.141552	1.97839e-11	F13a1
0.460014	0.154113	0.0323639	Helz2		0.352396	0.0951349	0.00231964	Lpcat3		1.07376	0.330311	0.0206674	Orc1
0.461502	0.0967427	7.01189e-05	Noc4l		0.352418	0.0516254	3.8225e-10	Fbxw11		1.07627	0.297988	0.00805272	Tmem252
0.46192	0.0839446	2.04259e-06	Plekho1		0.352522	0.0821256	0.000268449	Wrnip1		1.08027	0.256279	0.00110886	Inmt
0.462146	0.151516	0.0275675	Myc		0.353376	0.0891578	0.0009488	Cltb		1.08434	0.244782	0.000522677	Htra3
0.463498	0.0932169	2.79807e-05	Bach1		0.353467	0.136108	0.0509805	Pdlim4		1.08589	0.094391	9.30617e-27	Cyp2d22
0.46368	0.173912	0.0678193	Lama1		0.355104	0.151806	0.0871075	Jade3		1.08667	0.260861	0.00131993	Csf2rb2
0.463995	0.155084	0.0317789	Parp12		0.355138	0.055666	6.74544e-09	Tollip		1.09506	0.317531	0.0122957	Hsd11b1
0.465767	0.130934	0.00651619	Sertad1		0.356048	0.110271	0.00996328	Zfp639		1.10528	0.140708	3.1108e-12	Galnt15
0.467122	0.129985	0.00584164	Ccdc134		0.356055	0.134211	0.0447267	Coq10b		1.1092	0.151465	1.15662e-10	Aldh1a3
0.468547	0.113714	0.000973399	Arhgap22		0.356317	0.138426	0.0536561	Tcof1		1.11564	0.199144	3.36824e-06	C3
0.468566	0.152734	0.0262378	Marcksl1		0.356368	0.0665581	2.12611e-06	Stx5a		1.11666	0.261561	0.000918671	Hrk
0.468626	0.087915	4.94808e-06	Gramd1a		0.356597	0.0816091	0.000195766	Clip1		1.1181	0.349808	0.023482	Mrgpra9
0.469312	0.161107	0.0388865	Parp9		0.356985	0.0987659	0.00309949	Nfrkb		1.12325	0.41195	0.0696213	Sapcd2
0.471173	0.0855998	2.03052e-06	Slc2a1		0.357302	0.12753	0.0311548	Wdyhv1		1.12397	0.132764	2.68549e-14	F3
0.472664	0.175072	0.0632585	Aurka		0.357457	0.136173	0.0478058	Rpl10a		1.14176	0.270482	0.00109134	Itgam
0.473009	0.126261	0.00355061	Klf10		0.357472	0.123879	0.025284	Pros1		1.14238	0.216885	1.5647e-05	Sla
0.474023	0.126903	0.00367377	Etv6		0.357671	0.0912995	0.00112398	Mtf1		1.14364	0.296251	0.00378161	Tlr8
0.475853	0.104701	0.000181985	Tlcd1		0.358307	0.0790565	0.000100168	Slc7a6		1.15456	0.330719	0.0109887	Jaml
0.475964	0.125039	0.00290862	Xdh		0.359164	0.112947	0.0115034	Cndp2		1.15501	0.386394	0.0391221	Kif14
0.476192	0.177526	0.0658803	Ccdc162		0.359423	0.0927934	0.00131602	Arap1		1.15946	0.436964	0.0789729	Spib
0.476336	0.104928	0.000185707	B4galt5		0.359614	0.105768	0.00601375	Prr14		1.16111	0.182949	6.26449e-08	Zbtb16
0.477356	0.0723523	3.98781e-09	Plekha3		0.360042	0.113952	0.012158	Fgf11		1.18036	0.243852	9.93251e-05	Mt1
0.477477	0.0986296	5.08139e-05	Galnt9		0.360697	0.147424	0.0701611	Fbxo4		1.19141	0.361779	0.0182765	Sell
0.478875	0.149355	0.0183214	BC022687		0.360807	0.12301	0.0222459	Ell		1.19275	0.387053	0.0314165	Opn1sw
0.482295	0.07918	8.29603e-08	Ankrd13a		0.360901	0.0559844	4.49427e-09	Ctnna1		1.20091	0.430798	0.0622054	Cxcr2
0.48365	0.155346	0.0235746	Plau		0.36097	0.0631664	3.12336e-07	Eaf1		1.22111	0.228614	1.09221e-05	Il17re
0.484615	0.119912	0.00130606	Ccdc172		0.361049	0.154635	0.0878053	Reck		1.22455	0.356363	0.0127057	Slc10a4
0.484848	0.0921827	7.04895e-06	Lpcat3		0.361083	0.104143	0.00489161	Rnf31		1.23819	0.37335	0.0171217	Milr1
0.485099	0.094834	1.43112e-05	Tmem43		0.361262	0.150077	0.0761514	Shisa2		1.24825	0.231782	9.14055e-06	Ms4a6b
0.485236	0.17068	0.045615	Gcnt4		0.361382	0.0585512	2.3154e-08	Cdc42se1		1.25678	0.176354	4.48205e-10	Slc9a3
0.486351	0.110604	0.000328425	Rp9		0.361406	0.109307	0.0079566	Dst		1.2595	0.379877	0.0171535	Alas2
0.487105	0.0781516	3.70446e-08	Myadm		0.361575	0.108778	0.00753865	Rad54l2		1.28481	0.159892	8.62176e-13	Fam107a
0.487258	0.0901438	3.38243e-06	Susd6		0.361631	0.098287	0.00251235	Ankrd45		1.31562	0.3943	0.0164278	Il20rb
0.487324	0.0695716	2.81875e-10	Slc43a3		0.361652	0.151431	0.0792302	Ssh2		1.31765	0.254865	2.42265e-05	Timp1
0.488244	0.191434	0.0871834	Dok3		0.36176	0.144211	0.0618377	Rbpj		1.33019	0.332048	0.00227894	Hba-a2
0.488601	0.162328	0.0303252	Trim47		0.362316	0.0929152	0.00120004	Gga3		1.33162	0.30503	0.000663138	Ms4a6c
0.489113	0.108012	0.000193807	Bcar1		0.362357	0.122758	0.0212554	Phykpl		1.34338	0.285958	0.000179298	Gfap
0.489196	0.187206	0.0769154	Sik1		0.362477	0.145867	0.0649901	Ahcy		1.34393	0.489074	0.067138	Pilra
0.489388	0.166089	0.0358093	Btg2		0.362495	0.126963	0.0273584	Mxra7		1.34793	0.298733	0.000386013	Ccr1
0.49074	0.0794853	5.15956e-08	Slc11a2		0.363047	0.100252	0.00303513	Tln1		1.36537	0.501592	0.0701242	Mbnl3
0.491138	0.0833408	2.45964e-07	Prss12		0.363898	0.137194	0.0447765	Col18a1		1.36708	0.435719	0.027301	Fbxo48
0.491379	0.0791201	4.20072e-08	Rps6ka5		0.364191	0.125564	0.0243672	Zfp746		1.37649	0.508513	0.0718846	Gypa
0.492214	0.181677	0.0621702	Rassf1		0.364938	0.0840053	0.000217031	Tbc1d9		1.3826	0.526823	0.083029	Slc6a4
0.492689	0.0802365	6.21224e-08	Ppp4r1		0.365029	0.100966	0.00309068	Strn4		1.39683	0.25719	7.46632e-06	Prr15l
0.493017	0.129917	0.00301947	Cttnbp2		0.365312	0.129389	0.0294988	Tmem104		1.40184	0.217449	3.38199e-08	Ccl9
0.493362	0.134477	0.00458904	Noct		0.365844	0.123245	0.020303	Plekhf2		1.40997	0.41099	0.0129321	Cd79b
0.493812	0.0956581	1.1462e-05	Gpr146		0.366129	0.159615	0.0956431	Lin28b		1.42724	0.331952	0.000852791	Pdk4
0.495817	0.0832224	1.73387e-07	Caprin2		0.366163	0.135621	0.040235	Sirt6		1.45187	0.506867	0.0520856	Fpr1
0.495853	0.191462	0.0806909	Per1		0.366703	0.0780954	4.88699e-05	Flvcr1		1.45193	0.225174	3.38199e-08	Lox
0.495957	0.141431	0.0076148	Pappa		0.367001	0.147806	0.0652577	Myo1a		1.45751	0.129127	5.55677e-26	Ltbp2
0.496867	0.0999885	2.83374e-05	Tmc7		0.367201	0.140947	0.0500022	Gpx3		1.46045	0.376564	0.0035694	Clca3a1
0.498608	0.0996318	2.43753e-05	Zfp655		0.368395	0.105529	0.00452807	Syne2		1.47241	0.498403	0.042395	Asb14
0.49895	0.113143	0.000313569	Crtac1		0.368474	0.155826	0.0828617	Zyx		1.48645	0.453278	0.0191092	Olr1
0.500457	0.187442	0.0674404	Sh3bp2		0.368926	0.114914	0.010504	Rras		1.48769	0.298755	5.4427e-05	Angptl7
0.503446	0.102728	3.87056e-05	Il13ra1		0.369095	0.0739224	1.25669e-05	Fads2		1.49336	0.391662	0.004362	Cyp4f18
0.503725	0.166935	0.0297921	Rbm3		0.369241	0.0897753	0.000539228	Morc2a		1.50554	0.545046	0.0654989	Slc4a1
0.504455	0.0802973	2.77273e-08	Pde7a		0.369429	0.0881376	0.000401633	Bcl6		1.51356	0.292569	2.39618e-05	Slc43a1
0.505287	0.0885031	6.76609e-07	Smyd3		0.369631	0.141119	0.0484194	Dnajb9		1.52207	0.284692	1.07343e-05	Cbs
0.506693	0.198161	0.0861332	Slc7a3		0.370046	0.13917	0.0442054	Cry1		1.54049	0.534055	0.0497084	Fabp4
0.50713	0.145898	0.00839863	Ryr3		0.370242	0.123333	0.0186444	Arf6		1.54069	0.479261	0.0223904	Tpm2
0.507558	0.151972	0.0124938	Cfap100		0.370707	0.0795639	5.70679e-05	Evi5l		1.54483	0.338128	0.000307549	Mstn
0.508031	0.201619	0.0927326	Pcsk9		0.370918	0.0811184	8.38793e-05	Coro2a		1.56472	0.56178	0.0624015	Pdlim3
0.509873	0.135785	0.00346145	Tes		0.371181	0.0583152	7.33054e-09	Zbtb38		1.58203	0.349643	0.000365306	Lvrn
0.512336	0.201417	0.0884162	Loxl4		0.37123	0.13177	0.0299769	Ppp1r3d		1.59152	0.37472	0.000991498	Hba-a1
0.512475	0.182304	0.0493649	Glis3		0.37151	0.154368	0.0761702	Pabpc4		1.60291	0.540088	0.041202	Cd22
0.512927	0.116896	0.000340075	Tnfrsf1a		0.371558	0.115376	0.0102177	Get4		1.6261	0.45897	0.00956772	Trim72
0.514277	0.12225	0.000711218	Irs2		0.371743	0.155259	0.0781457	Pde7b		1.64742	0.146197	5.55677e-26	Olfr920
0.51459	0.0838004	6.21224e-08	Rnh1		0.372206	0.122298	0.0166723	Tshz1		1.64836	0.46365	0.00933116	Il7r
0.514858	0.0859852	1.47816e-07	Pfkfb4		0.372511	0.0565471	1.83717e-09	Gars		1.67349	0.556043	0.0375047	Cd19
0.516635	0.0849733	8.84971e-08	Smad1		0.372602	0.128405	0.0242918	Usp28		1.68071	0.37603	0.000454697	Hbb-bt
0.518659	0.194008	0.067018	Insrr		0.373285	0.0780529	3.30642e-05	Sel1l3		1.69163	0.445386	0.00458055	Chil3
0.520045	0.123384	0.000687526	Ifrd1		0.373286	0.12459	0.0189445	Mthfd2		1.69183	0.381284	0.000508532	Arg1
0.520183	0.139284	0.00367383	Crym		0.373372	0.104762	0.00360304	Tpm3		1.69384	0.427702	0.00271461	B430306N03Rik
0.521969	0.169312	0.0251971	Cldn9		0.373967	0.0591872	9.82723e-09	Slc27a4		1.72183	0.551447	0.0283003	Wisp2
0.522366	0.143649	0.00512694	Selenon		0.374366	0.15096	0.0656557	Grxcr2		1.7327	0.509153	0.0138665	Txlnb
0.523292	0.206123	0.089378	Igf2bp2		0.374587	0.148592	0.0602621	Rusc2		1.79735	0.596746	0.0373694	Hrc
0.523363	0.102938	1.6754e-05	Lins1		0.374824	0.110489	0.00614629	Card19		1.82524	0.329962	4.79009e-06	Hbb-bs
0.523414	0.127818	0.00106981	Tle3		0.374833	0.0867304	0.000237793	Rbbp6		1.84814	0.635662	0.0471219	Car3
0.524372	0.127071	0.000957537	Mafk		0.374924	0.0694321	1.68696e-06	Srsf2		1.87943	0.265873	6.24501e-10	Mt2
0.525705	0.100392	7.93894e-06	Mtus2		0.375049	0.121259	0.0145901	Sdc3		1.88839	0.519841	0.00760357	Tnnc1
0.527367	0.061913	2.933e-15	Ktn1		0.37511	0.0949237	0.000993335	Fgf2		1.89304	0.484107	0.00319497	Epb42
0.527474	0.0876126	1.24283e-07	Ubn1		0.375114	0.0714278	3.58047e-06	Mia3		1.90965	0.407891	0.000191298	Etnppl
0.529896	0.208	0.0875721	Lyve1		0.375327	0.151749	0.0664479	Iqsec3		1.95032	0.447006	0.000665893	Unc45b
0.529989	0.0760249	3.49507e-10	Jak2		0.37547	0.108422	0.00495849	Taldo1		1.96672	0.706127	0.0624015	Des
0.531157	0.122587	0.000428652	Engase		0.375814	0.128106	0.0222328	Etv6		1.97825	0.334228	6.57112e-07	Serpine1
0.531244	0.0875068	9.31862e-08	Arl16		0.376131	0.119985	0.0130159	Tirap		2.08427	0.247414	3.58274e-14	Hif3a
0.533407	0.0824582	9.07881e-09	Spata13		0.376382	0.0912485	0.000516542	Apaf1		2.08987	0.203775	1.83243e-21	Dpep1
0.53399	0.188297	0.0463804	Fcgr2b		0.377406	0.132717	0.028084	Ptbp1		2.09017	0.806412	0.0887517	Klhl41
0.534275	0.0687232	1.04921e-12	Mical1		0.378395	0.116862	0.00974582	Cyfip2		2.15888	0.438542	6.85934e-05	Phyhd1
0.535742	0.140738	0.00290862	Pcnx		0.378554	0.129713	0.0231526	Klf13		2.1986	0.682197	0.0219435	Cmya5
0.536598	0.0943478	7.57184e-07	Msh6		0.378646	0.0840857	0.000113003	Zbtb6		2.22427	0.664028	0.0158373	Wfdc17
0.540303	0.147683	0.00475735	P2rx5		0.379832	0.0539548	9.18776e-11	Prkab2		2.29953	0.211915	4.16139e-24	Itih3
0.542135	0.201659	0.0648658	Cabyr		0.380024	0.151452	0.0617449	Ydjc		2.30326	0.565805	0.0018491	Hspb7
0.542416	0.173147	0.0223432	Bend5		0.380438	0.076822	1.51659e-05	N4bp1		2.34765	0.735674	0.0237754	Pygm
0.544926	0.192949	0.0477813	Lipt2		0.380532	0.116841	0.00926223	Srebf1		2.35647	0.681014	0.0119202	Xirp1
0.544994	0.171363	0.0197574	Wnk4		0.38062	0.165375	0.0941023	Atxn7l2		2.36419	0.554101	0.000926073	Apol11b
0.545878	0.183746	0.0334391	Nfkbiz		0.380695	0.102249	0.00218187	Ncoa5		2.38684	0.194984	2.77186e-30	Atf3
0.546834	0.131865	0.00088888	Ddx58		0.380721	0.154656	0.0680905	Efhd2		2.46347	0.232778	6.61475e-23	Ccl6
0.547398	0.178706	0.0265953	Prc1		0.381091	0.130571	0.023152	Arl6ip5		2.51367	0.93846	0.0755223	Obscn
0.549264	0.148388	0.00413967	Crem		0.381609	0.15011	0.0574396	Celsr3		2.57154	0.952199	0.0725307	Alpk3
0.549333	0.0756105	4.62871e-11	S1pr3		0.381892	0.125382	0.0165926	Abhd17c		2.57483	0.939786	0.068015	Tnnt1
0.549333	0.0574801	3.09511e-19	Iars		0.382431	0.0790795	2.59612e-05	Dffa		2.61175	0.929166	0.0591082	Myo18b
0.549418	0.181997	0.0296848	Steap4		0.383605	0.101663	0.0018537	Mtss1		2.68259	0.58719	0.000307549	Actn2
0.551843	0.201726	0.0587997	Cebpb		0.383627	0.0629595	3.69645e-08	Bcam		2.83926	1.04468	0.0707197	Mylpf
0.553105	0.06976	3.18179e-13	Slk		0.38386	0.130203	0.0213762	Atg2a		2.95947	0.820492	0.00817554	Neb
0.553786	0.0821935	1.62106e-09	Klf6		0.383861	0.122779	0.0133356	Mpzl3		2.96864	0.89319	0.0168567	Cacna1s
0.555095	0.131024	0.000630055	Rpain		0.383872	0.112004	0.00552735	Lgi4		3.05226	0.961807	0.024956	Myom2
0.555718	0.117627	8.55925e-05	Jund		0.384508	0.143209	0.0417052	Bend7		3.06262	0.640502	0.000126151	Abra
0.556529	0.0680107	4.51924e-14	Cnst		0.384531	0.130102	0.0210567	Mpv17l2		3.24292	1.23911	0.0842203	Klhl31
0.559826	0.179029	0.0226841	Cpne5		0.384552	0.078545	1.97505e-05	Zmynd8		3.24734	0.954138	0.0138665	Actn3
0.560329	0.169085	0.0134005	Akr1b8		0.38501	0.133857	0.0258989	Sh3rf1		3.28712	1.201	0.0682181	Myh1
0.561299	0.142559	0.0018788	Tmem159		0.385437	0.130665	0.0213196	Fam26e		3.33295	0.914357	0.00732369	Nrap
0.562162	0.178478	0.0214847	Nxph3		0.385443	0.154912	0.064507	Ebp		3.39507	1.09058	0.0290075	Ryr1
0.562917	0.194454	0.0404707	Plek2		0.38661	0.0679951	3.66896e-07	Stam		3.43158	0.302868	4.58198e-26	Plin4
0.563632	0.207185	0.0607553	Oasl2		0.387286	0.1174	0.00812979	Nr4a1		3.46657	1.25116	0.0644163	Cyp2f2
0.563804	0.072504	1.04349e-12	Ldlr		0.387496	0.116325	0.00737282	Foxj2		3.58347	1.0381	0.0121648	Ckmt2
0.564057	0.07363	2.51062e-12	Slc35e4		0.387756	0.144576	0.0420153	Ube2s		3.62276	1.00495	0.00821963	Mybpc2
0.564424	0.139622	0.00130424	Mvd		0.388109	0.0868278	0.000129116	Amer3		4.04154	1.26297	0.0233187	Xirp2
0.566284	0.114154	2.95264e-05	Ifi35		0.388743	0.13764	0.0294635	Neurl1a		4.39682	1.34204	0.0192668	Myoz1
0.567314	0.122169	0.000120588	9530077C05Rik		0.388818	0.0727673	2.25089e-06	Lmna		4.54844	1.27487	0.00903062	Acta1
0.567932	0.114105	2.74225e-05	Stard4		0.389914	0.103818	0.0019702	Tfdp1		4.56752	1.14377	0.00239178	Trim63
0.56966	0.0816068	3.32149e-10	Pcsk1		0.39019	0.0879623	0.000148629	Ddx21		4.56981	1.687	0.0717288	Myl1
0.570059	0.0955028	1.6382e-07	Eogt		0.390289	0.141698	0.035018	Mybbp1a		4.61859	0.946395	8.34214e-05	Igfn1
0.571401	0.137174	0.000825325	Eif1a		0.390362	0.103418	0.00184709	Zbtb33		4.64902	1.43402	0.0211387	Trdn
0.572493	0.108637	6.69341e-06	Siah2		0.391036	0.132519	0.0212878	Ube4b		4.70895	1.26956	0.00601828	Ttn
0.572626	0.146638	0.0020934	Adgrd1		0.391168	0.15789	0.0659043	Pmepa1		4.76504	1.36308	0.0109049	Ckm
0.574576	0.11732	3.91363e-05	Fam214b		0.391756	0.145697	0.0413484	Crym		4.87759	1.52697	0.0235708	Mybpc1
0.575612	0.215091	0.0665984	Idi1		0.392556	0.165647	0.0820472	Catsperz		4.97069	1.64723	0.0368909	Myh7
0.575791	0.152864	0.00333508	Zbtb42		0.392908	0.0574974	3.66067e-10	Ythdf2		5.02486	1.5459	0.0206674	Mb
0.578018	0.173006	0.0124516	Dnase1l3		0.393732	0.106096	0.00226532	Akap13		5.03899	1.353	0.00573938	Tcap
0.578156	0.230262	0.0945468	Alox12b		0.393948	0.158946	0.0657578	Synpo		5.13596	1.36915	0.00531496	Atp2a1
0.578195	0.109322	6.11036e-06	Nabp1		0.394568	0.113628	0.00480901	Dxo		5.58704	1.45554	0.0040713	Myh4
0.578322	0.169681	0.0102256	Rtn4rl2		0.394827	0.11618	0.0060346	Rwdd4a		5.63624	1.35289	0.00131993	Tnnt3
0.578935	0.201029	0.0418432	Acer2		0.395501	0.167585	0.0835852	R3hdm1		5.97651	1.38673	0.000823908	Tnni2
0.580016	0.164401	0.00712848	Slc4a8		0.396472	0.165908	0.0789876	Ywhag		6.04898	1.47081	0.00158554	Myh2
0.580044	0.08861	5.46457e-09	Itpr1		0.396841	0.0878217	0.000106069	Eif6
0.581667	0.0906256	1.22458e-08	Parp3		0.397345	0.156914	0.0587016	Zkscan17
0.582589	0.09945	2.97331e-07	Plekho2		0.397747	0.0924496	0.000258132	Rasgrf2
0.583977	0.181598	0.0177758	Micall2		0.397898	0.140294	0.0286533	Sh3pxd2b
0.58415	0.158937	0.004521	Plekha7		0.399196	0.116775	0.00568148	Trp53inp2
0.584534	0.094276	4.4614e-08	Gm13889		0.399372	0.162501	0.0686853	Spata2l
0.584539	0.102395	6.76609e-07	Odc1		0.400156	0.0932193	0.000268449	Psmd3
0.590314	0.177651	0.0131108	Setd4		0.400334	0.123482	0.00965997	Gtpbp6
0.593235	0.11693	1.76261e-05	Rab27a		0.400379	0.132345	0.0175044	Preb
0.593355	0.167334	0.0067555	Chac1		0.400437	0.102993	0.00124983	Zbtb21
0.593506	0.0991111	1.47816e-07	Dnajb5		0.400766	0.134559	0.0198334	Ccdc92
0.594342	0.117718	1.96931e-05	Slc25a24		0.400817	0.104197	0.00144264	Lactb2
0.594439	0.111989	5.55876e-06	Ets2		0.400917	0.0651428	2.56305e-08	Mdm2
0.594636	0.17319	0.00949364	Bmp1		0.401102	0.0532183	2.82584e-12	Itgb1
0.596082	0.12589	8.1466e-05	Rras2		0.401358	0.117362	0.00565711	Pdcl3
0.597819	0.101303	2.36182e-07	Map6		0.401575	0.156925	0.0554361	Thoc6
0.601039	0.123096	4.19653e-05	Star		0.401676	0.0675012	8.40875e-08	Ttpal
0.603275	0.169612	0.00652022	Ptp4a1		0.402117	0.143424	0.0310085	Wisp1
0.608473	0.167814	0.00528052	Gm11549		0.402269	0.15902	0.0590785	Sdk1
0.609196	0.130094	0.000102661	Baz1a		0.40263	0.0843644	3.46505e-05	Lix1
0.610706	0.106618	6.13805e-07	2810474O19Rik		0.403181	0.066982	5.66206e-08	Esyt1
0.610836	0.123719	3.27434e-05	Midn		0.404162	0.114317	0.00393197	Adarb1
0.611065	0.134443	0.000181985	Map3k6		0.40476	0.118668	0.0058253	Ckap4
0.611927	0.128356	7.09864e-05	Efna1		0.405215	0.140547	0.0254219	Triobp
0.612513	0.191559	0.0188011	Chrna4		0.405308	0.151335	0.0424203	Wnt9a
0.613789	0.107423	6.61982e-07	Aaed1		0.405512	0.088935	8.88947e-05	Hspa5
0.614683	0.237107	0.080128	Tas1r3		0.4058	0.15293	0.0447193	Nedd1
0.615567	0.0952389	9.29429e-09	Zswim4		0.406497	0.0700274	1.88802e-07	Slk
0.616826	0.112261	2.11934e-06	Rdh11		0.40657	0.178646	0.0989504	Zfp319
0.617137	0.0760637	7.66574e-14	Hs2st1		0.406615	0.134141	0.0172434	Rpain
0.61761	0.206236	0.0315405	S100a11		0.406696	0.132876	0.0159004	Usp36
0.62093	0.119427	9.52009e-06	Pmvk		0.407797	0.166709	0.0702151	Pcdh8
0.621035	0.112889	2.05129e-06	Serpina3g		0.408705	0.17838	0.0960496	Slc46a3
0.623287	0.0948392	4.64835e-09	Ppp1r15a		0.408959	0.151593	0.0404498	Mrc1
0.623836	0.20118	0.0241755	Casp6		0.408966	0.178823	0.0969504	Yipf3
0.623895	0.135818	0.000149233	Slc29a2		0.409754	0.0731764	5.84637e-07	Dnajc7
0.624008	0.206013	0.0289821	Kpna2		0.410148	0.0994981	0.000521506	Sez6l2
0.624833	0.120191	9.52009e-06	Wdhd1		0.41053	0.172112	0.0796492	Psmd11
0.625912	0.126919	3.34366e-05	Rsad1		0.410532	0.11039	0.00221106	Tmem206
0.625951	0.164929	0.00301861	Fyb		0.410556	0.070431	1.64506e-07	Rabgef1
0.627982	0.243055	0.0817195	Scube1		0.410825	0.0905253	9.79526e-05	Dedd2
0.630203	0.167172	0.00330303	Abcb1b		0.410984	0.11344	0.00302292	E130309D02Rik
0.633916	0.153188	0.00091854	Ebp		0.41228	0.0602091	3.3302e-10	Ric8a
0.634036	0.0543866	9.09695e-29	Fads3		0.413029	0.116359	0.00376586	Syt12
0.635633	0.233049	0.0600413	Rpl9		0.413521	0.118195	0.00443304	Znrf1
0.635975	0.101364	2.89058e-08	Socs2		0.413575	0.0832527	1.4081e-05	Ttc39c
0.636227	0.247176	0.0831124	Hck		0.413584	0.0905008	8.48295e-05	Gatad2a
0.641677	0.0705029	1.88468e-17	Abca1		0.413603	0.0704009	1.28247e-07	Gcnt2
0.64312	0.206982	0.0237926	Rpl5		0.413874	0.0952602	0.000216824	Hgs
0.643331	0.137197	9.97653e-05	Zcchc7		0.414046	0.124902	0.00776553	Pag1
0.64345	0.0569044	4.8146e-27	Trpv2		0.414381	0.126334	0.00863854	1810055G02Rik
0.647857	0.0952114	1.05738e-09	Scpep1		0.414891	0.14095	0.0216585	Sugp1
0.648343	0.157907	0.00102776	Map7d1		0.414934	0.0866416	3.20335e-05	H13
0.653676	0.0817236	1.84336e-13	Plod3		0.415204	0.132307	0.0128871	Gorab
0.655384	0.208532	0.021833	Dnah10		0.416174	0.144076	0.0250951	Kri1
0.655478	0.220024	0.0328047	Trim6		0.416468	0.178497	0.088007	Rrs1
0.656321	0.200052	0.0147053	Slc16a3		0.418041	0.100261	0.000437692	Skil
0.657522	0.131699	2.57749e-05	Il1r1		0.41856	0.179098	0.0874782	Lama1
0.657911	0.131099	2.29432e-05	Zdhhc12		0.418879	0.100167	0.000417493	Sav1
0.658024	0.213042	0.0248738	Lmo7		0.419141	0.0844664	1.44643e-05	Eno1
0.660502	0.174499	0.00312267	Pik3r6		0.420121	0.137958	0.0166095	Ern1
0.660917	0.170421	0.00229726	Lipk		0.421015	0.158272	0.0441071	Hectd2
0.661502	0.0983282	1.71434e-09	Plin2		0.421207	0.137489	0.0157667	L3mbtl3
0.662734	0.128707	1.21743e-05	Igfbp3		0.421462	0.112947	0.00213072	Ppp1r10
0.664939	0.235581	0.0479295	Lrat		0.421785	0.109051	0.00134104	Aaed1
0.665535	0.0823056	9.39563e-14	Azin2		0.421848	0.0989045	0.00030005	Cdyl
0.666219	0.0949015	2.58112e-10	Mvp		0.421887	0.0674371	1.42207e-08	Prkx
0.666461	0.236398	0.0482951	Hdc		0.421957	0.123738	0.00583509	Mark4
0.666971	0.181587	0.00454193	Mycn		0.422121	0.0764567	8.95281e-07	Mex3c
0.667971	0.208449	0.0183949	Slc9a3		0.422467	0.137053	0.0150146	Plppr2
0.668889	0.187841	0.0064486	Per2		0.422636	0.100274	0.000365886	Dysf
0.672054	0.118431	8.06591e-07	Fpgs		0.423764	0.0871549	2.30296e-05	Nfe2l2
0.672354	0.220437	0.0275675	Cfp		0.424055	0.117275	0.00308642	Tnfrsf1a
0.672365	0.174192	0.00244326	Jak3		0.425162	0.0954482	0.000137064	Ptpn12
0.673265	0.256863	0.0754057	Pnlip		0.425267	0.0894158	3.72134e-05	Metap1
0.67482	0.139213	4.96278e-05	Gan		0.425401	0.16857	0.0599164	Fgd6
0.675825	0.104521	9.19717e-09	Ier3		0.425668	0.138283	0.0151587	Tenm4
0.676715	0.264108	0.0849254	Gal		0.425729	0.087481	2.26817e-05	Akap6
0.678939	0.271598	0.0967219	Hif3a		0.426789	0.108944	0.00112398	Atp2b4
0.680156	0.193203	0.00731202	Arg2		0.427617	0.119691	0.00349771	Coro7
0.682484	0.171528	0.0016396	Ifitm3		0.428064	0.181408	0.0836182	Nfkbiz
0.682685	0.153262	0.000262137	Hspb1		0.428955	0.0893566	3.04186e-05	Clic4
0.683354	0.098379	4.1151e-10	Nt5e		0.429377	0.0683879	1.23644e-08	Sytl2
0.686007	0.0824384	1.47799e-14	Ell2		0.429534	0.0977246	0.000175972	Cdr2
0.686815	0.112279	7.12465e-08	Tmem100		0.430871	0.063214	4.09655e-10	Cttn
0.689319	0.0726048	5.47637e-19	Srxn1		0.431277	0.186727	0.0924337	Pi4k2a
0.694137	0.122217	7.86904e-07	Adamts1		0.431574	0.103277	0.000422638	Dcaf10
0.698616	0.0696349	3.24861e-21	Etv5		0.432055	0.0537537	6.51377e-14	Tmem57
0.699962	0.163218	0.000516874	Vash2		0.43217	0.143867	0.0185491	Stat5a
0.700461	0.17039	0.00100971	Cyp4f14		0.432497	0.164914	0.0480634	Taf15
0.707229	0.109798	1.06981e-08	Rnf19b		0.433273	0.0799648	1.54577e-06	Zfp251
0.712894	0.110713	1.07784e-08	Gpr153		0.433275	0.0567075	1.33563e-12	B230219D22Rik
0.713201	0.266192	0.0662921	Zbed4		0.434301	0.111248	0.00117899	Amer2
0.713678	0.071137	3.24861e-21	Txnrd1		0.435136	0.191349	0.0993429	Nlgn2
0.714037	0.107462	2.94163e-09	Racgap1		0.435177	0.0922135	4.41197e-05	Gnl2
0.714756	0.235975	0.0289821	Phlda1		0.435749	0.119926	0.00293042	Atf5
0.717201	0.0895374	1.69638e-13	Itga3		0.435814	0.18489	0.0839783	Pcbp1
0.72848	0.256558	0.0460264	Ecel1		0.436182	0.12224	0.00355025	Taf7
0.734212	0.16636	0.000309337	Togaram2		0.436251	0.0789878	8.87099e-07	Slc30a4
0.737815	0.276062	0.067128	Col9a3		0.436334	0.141875	0.01526	Polr3c
0.74029	0.0824887	5.85276e-17	Slc2a3		0.437633	0.0979004	0.00012907	Rgmb
0.741665	0.231456	0.0183949	Layn		0.43791	0.135368	0.00982762	Cdh4
0.742022	0.0925418	1.60347e-13	Il4ra		0.438653	0.0971617	0.000107617	Nop58
0.743189	0.297466	0.0969719	Itgam		0.439249	0.122536	0.00338168	Cdk12
0.743511	0.193862	0.00266263	Megf6		0.439403	0.130587	0.00666717	Slc7a5
0.747259	0.278067	0.0650295	Slc26a10		0.439479	0.117728	0.00212289	Stx3
0.748972	0.111308	1.71041e-09	Pvr		0.439743	0.0737345	7.83941e-08	Mapk14
0.749172	0.300152	0.0973695	Slc6a20b		0.440121	0.0853194	5.67578e-06	Tnfaip1
0.752819	0.247017	0.0277041	Tcim		0.440186	0.115293	0.00158655	Cry2
0.752934	0.300847	0.0961407	Ifitm1		0.440452	0.118093	0.00214271	Txn2
0.754989	0.266115	0.0462405	Tsku		0.440936	0.141234	0.0134582	Tigd5
0.757579	0.13755	2.00172e-06	Arhgap25		0.441128	0.157464	0.0311592	Cd3eap
0.759767	0.126371	1.29576e-07	P4ha3		0.441151	0.177918	0.0657049	Chadl
0.761737	0.269775	0.0478359	Adora2b		0.442259	0.0739915	7.27305e-08	Tmem63c
0.764186	0.141475	3.44197e-06	Myd88		0.443253	0.128103	0.00500293	Git1
0.767062	0.0895041	1.93628e-15	Ptpn1		0.443398	0.126772	0.00444484	Pou2f1
0.768022	0.0914981	8.09508e-15	Stom		0.443703	0.0705681	1.17813e-08	Chka
0.770096	0.307883	0.0964338	Sox7		0.443723	0.0950971	5.53559e-05	Glipr2
0.771236	0.124054	4.05527e-08	Gpr85		0.443922	0.129189	0.00539859	Ppan
0.773667	0.23523	0.0143486	Tusc1		0.444016	0.0891128	1.3166e-05	Lrrc8b
0.774363	0.223118	0.00852737	C3		0.444167	0.0892422	1.348e-05	Scamp3
0.778581	0.297641	0.0764456	Dnaaf3		0.444391	0.0888276	1.19931e-05	Gramd1a
0.782292	0.070035	2.11521e-26	Rhoq		0.44452	0.15557	0.0271903	Gnpda2
0.783425	0.300961	0.0785301	Rnf39		0.44472	0.138637	0.0105849	P2rx3
0.786397	0.240602	0.0151966	Kcna5		0.445244	0.0915728	2.30296e-05	Six1
0.789552	0.0880333	6.07695e-17	Sytl3		0.446369	0.162456	0.0356433	Hax1
0.79014	0.117141	1.54909e-09	Mex3d		0.446837	0.117078	0.00159432	Rbm14
0.791506	0.200051	0.00175843	Fam222a		0.447027	0.147427	0.0171979	Atxn2l
0.799937	0.193481	0.000931872	Rnd1		0.447425	0.0763897	1.41636e-07	Brap
0.80588	0.211012	0.0027915	Trpc7		0.447606	0.160986	0.0328862	Chd7
0.808354	0.247712	0.015433	Tlcd2		0.447797	0.171213	0.0488765	Fbrs
0.809342	0.192792	0.000735193	Cd38		0.448124	0.107282	0.000425072	2810474O19Rik
0.811608	0.101043	1.44443e-13	Coil		0.448157	0.07382	4.19085e-08	Otud4
0.812694	0.0935056	6.97071e-16	St6galnac4		0.448222	0.0935043	3.13866e-05	Osmr
0.813948	0.176449	0.000137914	Tuba1c		0.44881	0.153653	0.0230143	Marcksl1
0.814613	0.196572	0.000898348	Frat2		0.44933	0.139579	0.0102558	Prkab1
0.82043	0.235494	0.00818963	Tmem30b		0.449565	0.104146	0.000243161	Stmn2
0.821629	0.0969423	4.12564e-15	Ugdh		0.450094	0.181742	0.0660267	Rtl1
0.822809	0.209032	0.00188315	Cbr2		0.45074	0.121824	0.00235345	Tlnrd1
0.824305	0.0953998	1.07533e-15	Nfyb		0.451101	0.0701219	4.89474e-09	Dclk1
0.824408	0.0981339	7.71733e-15	C4b		0.451196	0.169037	0.0432389	Cdhr1
0.829226	0.215426	0.00253738	Adh1		0.451346	0.156479	0.0253648	Nol12
0.834764	0.24432	0.00998967	B3gnt6		0.452904	0.177519	0.0562781	Ccdc86
0.836686	0.162106	1.14821e-05	Gch1		0.454729	0.109735	0.000482296	Arid5b
0.837488	0.144199	3.93428e-07	Fam111a		0.455634	0.0981539	6.18041e-05	Eogt
0.843971	0.202524	0.000820505	Col7a1		0.456667	0.0727286	1.2355e-08	Adpgk
0.85095	0.064751	1.47543e-36	Uck2		0.457209	0.119149	0.00148457	Tm4sf1
0.853188	0.124615	8.10829e-10	Tnip2		0.457498	0.142175	0.0102863	Med15
0.858286	0.224538	0.00276077	Oasl1		0.458351	0.158151	0.0244788	Plec
0.85864	0.167449	1.36014e-05	Pip5kl1		0.458918	0.0706763	3.36907e-09	Slc43a3
0.867057	0.0823972	2.3318e-23	Timeless		0.459117	0.154218	0.0199011	Spry2
0.875833	0.124944	2.73714e-10	Tmem132d		0.459568	0.117704	0.00117738	Zdhhc18
0.880417	0.330372	0.0679898	Gas2l2		0.460695	0.0971006	3.92998e-05	Phactr2
0.880506	0.197251	0.000253422	Tmc5		0.460789	0.125248	0.00251246	Traf3ip2
0.881653	0.103923	3.88784e-15	Plekhh1		0.460963	0.180331	0.0557274	Rpl10
0.884847	0.128278	5.70042e-10	Fdps		0.461111	0.0906439	7.99622e-06	Parp3
0.891517	0.232387	0.0026551	Zfp57		0.4623	0.107359	0.000253989	Arpc2
0.903221	0.228061	0.00173531	Cish		0.462328	0.0811134	3.39442e-07	C2cd2
0.908433	0.235399	0.00244754	Wnt16		0.462548	0.17938	0.0530576	Ccne2
0.908436	0.146572	4.50493e-08	Tcf19		0.46256	0.128558	0.00324494	Mapk7
0.908648	0.110469	3.23636e-14	Zfp367		0.462908	0.099731	6.18718e-05	Noc4l
0.909674	0.28921	0.0216839	Serpinb5		0.463218	0.0664441	1.45876e-10	Papola
0.915743	0.204184	0.000234179	Fos		0.464027	0.143721	0.0099647	Ggct
0.916075	0.13927	4.50375e-09	Asphd1		0.464053	0.0514143	1.79658e-17	Aars
0.916749	0.157783	3.89602e-07	Cchcr1		0.465378	0.177296	0.0478104	Ammecr1
0.917714	0.143602	1.42922e-08	Erf		0.465509	0.123071	0.0017967	Abl2
0.919267	0.204612	0.000226201	Cyp4b1		0.465951	0.0995117	5.18054e-05	Tgfb1i1
0.930046	0.235512	0.00180582	Traf3ip3		0.466317	0.10277	9.81821e-05	Dgat1
0.940946	0.106823	2.50312e-16	Camk1		0.466494	0.0755825	2.3154e-08	Xbp1
0.944105	0.186292	1.80929e-05	Grrp1		0.466725	0.165437	0.0296733	Celf3
0.946288	0.18972	2.63444e-05	Slc1a2		0.466736	0.0896687	4.53967e-06	Acsl4
0.950104	0.357799	0.0694637	Gm14137		0.467427	0.154975	0.0179462	Arhgap23
0.950926	0.137423	4.92468e-10	Fosl2		0.467983	0.103709	0.000108487	Dennd1a
0.951542	0.144949	4.85401e-09	Itpkc		0.469294	0.0680964	2.48127e-10	Cnst
0.951839	0.0905829	2.67083e-23	Tmem79		0.46955	0.0860281	1.24939e-06	Rora
0.955758	0.280232	0.0101686	Slfn9		0.469892	0.154278	0.0165926	Camsap3
0.956104	0.351409	0.0607309	Psenen		0.469924	0.200123	0.0854787	Tpx2
0.956539	0.270874	0.00706917	Cacng8		0.470929	0.139139	0.00626749	Arhgap42
0.956682	0.160593	1.73387e-07	Angptl2		0.471379	0.0758118	1.76851e-08	Nup93
0.959232	0.199874	6.1717e-05	Gp1bb		0.472023	0.0878715	1.94591e-06	Tnfrsf21
0.965555	0.14498	2.68489e-09	Zfp772		0.4723	0.0755623	1.46631e-08	S1pr3
0.968719	0.185567	8.5539e-06	Fam107a		0.472993	0.0915695	5.50457e-06	Otud7b
0.973283	0.300533	0.0166573	Dlx3		0.473047	0.178769	0.0454989	Fam71e1
0.976782	0.377825	0.0813946	Prr15l		0.474909	0.106468	0.000133786	Rapgef1
0.983231	0.188098	8.2939e-06	Tubb6		0.474984	0.150974	0.0126422	Bag3
0.984326	0.350411	0.0496125	Ms4a6d		0.475197	0.102806	6.7261e-05	Bdh1
0.991985	0.115364	1.52923e-15	Stat2		0.47523	0.087034	1.23632e-06	Blcap
0.995774	0.215374	0.000131399	Sez6l		0.475308	0.099869	3.66637e-05	Map4k4
1.00133	0.206254	4.80541e-05	Prr15		0.475363	0.160995	0.0212143	Myo16
1.00235	0.384148	0.0776557	Satb2		0.475601	0.134343	0.00388347	Rnf44
1.00353	0.106952	1.50506e-18	Hsd17b7		0.475769	0.101312	4.8817e-05	Cln8
1.01251	0.140922	8.15702e-11	Kif22		0.475826	0.0627947	2.09394e-12	Zfand2a
1.02342	0.125468	5.53304e-14	Ggt5		0.477288	0.153983	0.0143162	Fam19a4
1.02949	0.38454	0.0665039	Tnfrsf10b		0.477477	0.143327	0.00737282	Elavl3
1.04226	0.37991	0.0578948	Ccl7		0.478835	0.14245	0.00672611	Vash1
1.04266	0.189784	2.11934e-06	Nod2		0.478902	0.0830889	2.36418e-07	Gap43
1.04719	0.0893375	4.56393e-29	Gfra1		0.479451	0.204799	0.0867493	Recql4
1.05297	0.111723	1.02869e-18	Kctd11		0.480779	0.176051	0.0371766	2610001J05Rik
1.05599	0.268288	0.00188315	Slc12a3		0.480839	0.0998665	2.85005e-05	Nt5e
1.06857	0.117161	1.6263e-17	Nptx2		0.481092	0.0849103	4.07631e-07	Rela
1.07208	0.143085	8.68429e-12	Adamts8		0.481282	0.11206	0.00026641	Rap1b
1.07271	0.138353	1.2255e-12	Sdc1		0.481407	0.120864	0.000884328	Gmeb1
1.07777	0.328357	0.0146646	Rxfp1		0.481412	0.177174	0.0384656	Grik3
1.08508	0.126778	2.10789e-15	Mapkbp1		0.482326	0.198705	0.0729999	Plekhg2
1.0872	0.0893131	2.374e-31	Bhlhe41		0.482883	0.0731857	1.72675e-09	Ptk2
1.09023	0.407023	0.0663557	Oacyl		0.483034	0.0976742	1.56426e-05	Adnp2
1.09805	0.0919869	4.01012e-30	Serpina3n		0.483851	0.11719	0.000509587	Adgrg1
1.09903	0.10861	1.43162e-21	Pim3		0.484212	0.147985	0.00884681	Zik1
1.10354	0.296838	0.00390533	Gm4869		0.485405	0.177611	0.0370425	Nbeal2
1.11091	0.173097	1.22458e-08	Nfil3		0.485592	0.186647	0.0504173	Glis3
1.11232	0.155467	1.00894e-10	Gabra5		0.485723	0.115451	0.000377391	Ccdc71l
1.11393	0.445454	0.0965452	Spns3		0.485767	0.148249	0.00872702	Tgm2
1.11563	0.24766	0.00021479	Nxpe5		0.486028	0.15518	0.0131272	Rhog
1.11591	0.434283	0.0838575	Foxf2		0.486398	0.0746179	2.86308e-09	Rab35
1.12706	0.237974	8.12243e-05	Arxes1		0.486499	0.113304	0.000267483	Jund
1.13191	0.375609	0.0301119	Smagp		0.486534	0.0779327	1.52329e-08	Abhd5
1.13864	0.0673776	1.34515e-60	Itga7		0.486548	0.1342	0.00300064	Fdps
1.1623	0.322894	0.00573017	Ovgp1		0.486575	0.0955471	7.79251e-06	Jup
1.16489	0.105273	6.66319e-26	Npy1r		0.48679	0.171864	0.0289302	Pnpla2
1.16766	0.310835	0.00345018	Cckbr		0.487057	0.0996105	2.03694e-05	Gnl3
1.17094	0.0904736	1.82908e-35	Pkib		0.487759	0.104294	5.29173e-05	Tpm4
1.18747	0.288171	0.000973399	Car12		0.489247	0.133852	0.00272682	Irf9
1.18793	0.11651	6.64714e-22	Arid5a		0.489563	0.118549	0.000509193	Rasgef1c
1.19439	0.157415	4.34695e-12	Stk32a		0.490069	0.183116	0.0425994	Creb5
1.20283	0.181584	3.35669e-09	Tecta		0.490904	0.106852	7.60651e-05	Cyp1b1
1.21092	0.418675	0.0407458	Eid3		0.490905	0.169644	0.0247731	Sema4f
1.21427	0.213207	7.26085e-07	Maff		0.491016	0.180269	0.0378361	Cmip
1.21902	0.368735	0.0137046	Epop		0.491325	0.106227	6.66356e-05	Myo9b
1.22201	0.458733	0.0681227	Acot12		0.491965	0.0804154	3.19094e-08	Csnk1g3
1.22447	0.257849	7.70505e-05	Cldn14		0.49243	0.0933368	3.19015e-06	Ret
1.22516	0.358011	0.00983356	Socs1		0.493376	0.129674	0.00166282	Spsb4
1.24463	0.281329	0.000297315	Mt1		0.495476	0.16071	0.014995	Zfp580
1.24649	0.362569	0.00934714	Cldn15		0.495704	0.137987	0.00330723	Eif1a
1.25624	0.311523	0.00134493	2310034G01Rik		0.495817	0.0652792	1.83933e-12	Slc39a6
1.26033	0.154027	4.51924e-14	Cebpd		0.496405	0.146242	0.00611256	Esd
1.27098	0.472649	0.0648134	Ifit1		0.49646	0.109507	9.96626e-05	Htr1f
1.27316	0.133129	2.95816e-19	Nxpe4		0.499015	0.113978	0.000189008	Cblb
1.27542	0.112425	3.24297e-27	Adcyap1		0.499342	0.0673578	6.90689e-12	Cldnd1
1.27749	0.301292	0.00062345	Mt2		0.499762	0.114987	0.000215483	Ezr
1.2795	0.323524	0.00176784	Gm7534		0.50012	0.129761	0.001404	Basp1
1.28465	0.110995	2.36037e-28	Csf1		0.500422	0.149315	0.00693388	Chst1
1.28542	0.20104	1.41675e-08	Galnt6		0.500498	0.161365	0.0142314	Rims4
1.2872	0.141083	1.6029e-17	Rasef		0.501859	0.148255	0.00626234	Them4
1.28894	0.128227	2.77359e-21	Serpinb1a		0.50197	0.162204	0.0145126	Omp
1.29665	0.131466	1.74708e-20	Junb		0.502	0.101399	1.52601e-05	Fasn
1.29889	0.408905	0.019926	Trim15		0.503623	0.0702049	3.70141e-11	Tbc1d20
1.32061	0.1867	1.80375e-10	Card14		0.504852	0.133979	0.00188671	Mmp25
1.32906	0.26995	3.47786e-05	Ccl2		0.505435	0.0546707	2.52082e-18	Sh3glb1
1.33317	0.389509	0.00982359	1700022I11Rik		0.505682	0.13319	0.00170859	Ddx58
1.35991	0.0837955	5.82148e-56	Mmp16		0.505844	0.130943	0.00136143	Sertad1
1.36248	0.268408	1.74291e-05	Rasl11a		0.506096	0.0971302	4.42387e-06	Nfyb
1.36831	0.100535	3.02926e-39	Bdkrb2		0.50618	0.160184	0.0121521	Kcnk12
1.37888	0.239535	5.2951e-07	Marveld3		0.506218	0.164471	0.0151587	Pgm1
1.38478	0.167693	2.49414e-14	Casr		0.506244	0.0859094	1.16599e-07	1700025G04Rik
1.3974	0.124438	1.10602e-26	Stx11		0.507597	0.149306	0.00601711	Dusp10
1.4132	0.361709	0.00208259	Txk		0.508152	0.131699	0.00138535	Prdm15
1.42534	0.114967	1.72769e-32	Fam210b		0.508285	0.0881683	2.35176e-07	Cd200
1.43892	0.14904	1.30686e-19	Slc10a6		0.509537	0.116338	0.000187815	Caml
1.44545	0.337279	0.000520606	Aim2		0.509551	0.205453	0.0656557	Tmem98
1.45083	0.159231	1.74294e-17	Gpr3		0.509741	0.14034	0.00294108	Slc38a6
1.4549	0.231304	2.65423e-08	Rgs20		0.511835	0.112846	9.88006e-05	Pxdc1
1.47742	0.534384	0.0552104	Fsip2		0.512138	0.106842	3.13866e-05	Slc6a19
1.48957	0.154449	1.39635e-19	Csrnp1		0.512293	0.0568143	1.92046e-17	Stat3
1.51682	0.186459	6.56051e-14	Sprr1a		0.512353	0.075213	4.20088e-10	Sowahc
1.53555	0.244905	2.952e-08	Stmn4		0.512901	0.10187	1.02407e-05	Dnmt1
1.54789	0.436337	0.00673227	Il18r1		0.513645	0.22596	0.0994435	Styx
1.55654	0.166171	1.72379e-18	Olfr920		0.513944	0.201354	0.056153	Xkr6
1.57865	0.194243	6.91742e-14	Bcl3		0.514384	0.0894291	2.5239e-07	Slc39a14
1.58206	0.178498	1.55501e-16	Sema6a		0.514533	0.141687	0.00294717	Kcnk4
1.62414	0.418044	0.00223818	Slc6a4		0.515668	0.163909	0.0126422	Ly6a
1.64457	0.266868	5.51969e-08	Tmem88b		0.516037	0.113024	8.64501e-05	Tsc22d2
1.65753	0.113814	5.46352e-45	Rnf122		0.516651	0.0730568	7.46367e-11	Ldlr
1.65859	0.220959	7.89467e-12	Nkain1		0.51733	0.160186	0.00995349	Slc7a1
1.65954	0.096152	7.01282e-63	Sbno2		0.519138	0.135255	0.00148138	Podxl
1.67581	0.281287	1.73387e-07	Pmaip1		0.519512	0.185194	0.0309247	Chrna3
1.69153	0.444946	0.00295404	Serpina10		0.519938	0.163566	0.0115438	Cnmd
1.6964	0.105916	1.61084e-54	Adam8		0.519993	0.0891765	1.63273e-07	Timeless
1.75516	0.13552	1.70893e-35	Zfp729b		0.520247	0.083958	2.00998e-08	Ano6
1.75975	0.343982	1.43112e-05	Accsl		0.521645	0.0626064	6.24944e-15	Ktn1
1.76462	0.327312	3.60798e-06	Gfap		0.522095	0.162453	0.0104093	Zfp583
1.7651	0.150153	3.16574e-29	Serpina3i		0.522256	0.0786214	1.30245e-09	Prss12
1.78344	0.17396	3.81105e-22	Plaur		0.522423	0.190824	0.0365765	Cpne5
1.83267	0.507768	0.00556157	Colec10		0.522615	0.0946952	9.0456e-07	Gfra3
1.8569	0.294302	2.38063e-08	Podnl1		0.522973	0.105747	1.56426e-05	B4galt5
1.87731	0.113345	2.73764e-58	Bdnf		0.523782	0.11992	0.000196968	Gprin2
1.90051	0.110898	3.84402e-62	Jun		0.524107	0.0833893	1.19445e-08	Ptpn4
1.95611	0.55535	0.00727678	Chrna5		0.524163	0.0686698	1.40729e-12	Ypel4
1.97663	0.496464	0.00162461	Tnfrsf8		0.524344	0.0788062	1.21282e-09	Pex5
1.98513	0.690309	0.0423367	Npy		0.525003	0.138731	0.00178474	Pik3cb
2.01575	0.407968	3.2226e-05	Mstn		0.52517	0.154932	0.00619318	Cybrd1
2.02305	0.153412	8.5641e-37	Tmem173		0.525942	0.0716287	1.15226e-11	Prr13
2.03438	0.165749	7.41087e-32	Vgf		0.52686	0.20468	0.0536561	Sh3bp4
2.05092	0.447565	0.000156729	Kcnk16		0.527469	0.169372	0.0137476	Shank2
2.05131	0.466968	0.000334485	Ccl8		0.527942	0.0862724	3.16461e-08	Cdc42ep4
2.06486	0.183318	7.71037e-27	Tnfrsf12a		0.528355	0.225605	0.0866283	Prom2
2.08859	0.124501	9.06845e-60	Gadd45g		0.528636	0.130403	0.000678931	Ppp1r18
2.09074	0.213536	3.50127e-20	Mchr1		0.529763	0.0760877	1.54549e-10	Rock2
2.10139	0.170024	2.67263e-32	Smim3		0.530066	0.206888	0.0551043	Prr15
2.11746	0.177491	4.21526e-30	Itk		0.531066	0.110374	2.88622e-05	Lmbr1l
2.15387	0.336979	1.42798e-08	Fgf3		0.531644	0.106718	1.32061e-05	Hn1
2.15873	0.826327	0.0770292	Col6a5		0.53298	0.170645	0.0134051	Trank1
2.20108	0.257244	2.12787e-15	Alkal2		0.533111	0.163264	0.00902917	Xaf1
2.22587	0.173936	1.14567e-34	Procr		0.533573	0.149892	0.00365047	Fam83h
2.2275	0.32974	1.45437e-09	Ano2		0.534509	0.0801611	1.10313e-09	Men1
2.23931	0.358034	3.24324e-08	Avpr1a		0.53577	0.12976	0.000509587	Tmem132d
2.25515	0.510381	0.00030315	Olfr859		0.536654	0.188427	0.0277799	Elf4
2.26868	0.15372	3.34458e-46	Socs3		0.536698	0.109166	1.79729e-05	Adam19
2.28056	0.236251	1.30686e-19	Timp1		0.536804	0.0810652	1.48673e-09	Carhsp1
2.31248	0.19638	2.57373e-29	Gpr151		0.537614	0.100841	2.40083e-06	Nup62
2.38416	0.149986	1.00098e-53	Sox11		0.537965	0.090779	9.62405e-08	Herc4
2.39204	0.151751	7.52947e-53	Flrt3		0.538023	0.177779	0.0174671	Cacna1b
2.57068	0.280068	9.77646e-18	Sectm1b		0.538061	0.196986	0.0371441	Brpf3
2.58493	0.183267	3.75491e-42	Gadd45a		0.538708	0.0977866	9.46777e-07	Fbxo30
2.65615	0.191572	9.54998e-41	Fst		0.538914	0.161574	0.0072898	Sh3yl1
2.70957	0.544375	2.74225e-05	Il6		0.540323	0.173226	0.0135609	Cyp4f14
2.72812	0.727765	0.00353181	Cd207		0.540466	0.126217	0.000279924	Myt1l
2.77167	0.394874	2.58112e-10	Mcoln2		0.542528	0.137462	0.00101055	Zcchc7
2.80162	0.110386	6.17462e-138	Tifa		0.54299	0.0875211	1.91995e-08	Arl16
2.84126	0.707259	0.00142119	2210017I01Rik		0.543938	0.103902	3.90439e-06	Cavin3
3.00242	0.431192	3.67676e-10	Tph1		0.54419	0.218225	0.0638906	Zfp513
3.06108	0.323887	8.13437e-19	Serpine1		0.545459	0.0927174	1.23128e-07	Slc23a2
3.06715	0.262269	6.08746e-29	Steap1		0.545906	0.0761733	3.8705e-11	Ndel1
3.47749	0.709349	3.84944e-05	Abra		0.546031	0.12609	0.000229583	Aff1
3.81935	0.224957	4.41134e-61	Atf3		0.546183	0.133492	0.000586717	Zfp664
4.508	0.498673	3.26562e-17	Mcub		0.546487	0.0874397	1.4683e-08	Gpsm1
5.06252	1.10512	0.000157435	A630023A22Rik		0.546629	0.0682013	7.80235e-14	Vim
5.17168	1.10957	0.000112481	Lce1g		0.547436	0.233657	0.0864662	Scrt2
					0.547458	0.108563	9.85393e-06	Csdc2
					0.547924	0.072758	2.93859e-12	Ppp4r4
					0.549602	0.0858633	5.92175e-09	Arrb1
					0.549989	0.09051	4.06486e-08	Ggta1
					0.550694	0.225948	0.0714282	Ier5
					0.550791	0.101897	1.63881e-06	Plscr3
					0.551054	0.106711	5.52904e-06	Il13ra1
					0.551163	0.223095	0.0668833	Ly6c1
					0.551445	0.117268	4.73719e-05	Golga7
					0.552817	0.10749	6.1383e-06	Fbxo34
					0.553127	0.0770505	3.57724e-11	Jak2
					0.553411	0.10677	5.05097e-06	Rrp12
					0.554967	0.11474	2.59046e-05	Arhgap22
					0.555248	0.0906031	3.00675e-08	Susd6
					0.556378	0.148899	0.00209726	Tmcc3
					0.557241	0.141576	0.00105067	Nr4a2
					0.557242	0.18148	0.015471	Mnt
					0.557655	0.229825	0.0730941	Ccdc60
					0.559367	0.106586	3.64584e-06	Rcan1
					0.560328	0.200769	0.0320473	Zfp36
					0.5613	0.102011	9.81481e-07	Tfe3
					0.561581	0.148693	0.00183234	Fam122a
					0.561624	0.130315	0.000250383	Efna1
					0.562326	0.0946926	9.00243e-08	Ube2q2
					0.56233	0.127659	0.000168538	Mrgbp
					0.563027	0.126963	0.000149035	Lrig1
					0.563951	0.0956345	1.1392e-07	Ralgds
					0.56401	0.0937523	5.76543e-08	2810403A07Rik
					0.564375	0.176599	0.010988	Il18bp
					0.565545	0.139178	0.000655155	Pde4c
					0.566065	0.0899513	1.1433e-08	Rdh13
					0.567066	0.220624	0.0541097	Sned1
					0.567889	0.177737	0.0110082	Wnk4
					0.568662	0.111108	6.89857e-06	Ehd4
					0.569128	0.176231	0.00995349	Cic
					0.569484	0.114258	1.30794e-05	Ifi35
					0.570121	0.0806791	7.70778e-11	Slc11a2
					0.571421	0.1069	2.22888e-06	Epb41l4b
					0.571822	0.0674418	1.85079e-15	Erc2
					0.572165	0.153967	0.00223059	Fbrsl1
					0.573685	0.0788361	1.82424e-11	Uap1
					0.573997	0.159302	0.00319913	Lrp8
					0.574175	0.226475	0.0583202	Chil1
					0.574767	0.15087	0.00163153	Tgif1
					0.575905	0.155182	0.00226532	Ticam1
					0.576401	0.143277	0.000761336	Ptpn2
					0.576454	0.0583734	6.82017e-21	Iars
					0.578386	0.129427	0.000129603	Plk3
					0.580002	0.120068	2.6574e-05	Cited2
					0.580608	0.127753	9.51841e-05	Klf10
					0.580978	0.20389	0.0277064	Plek2
					0.581086	0.0956355	4.06874e-08	Slc7a14
					0.58219	0.167334	0.00470418	Nav1
					0.583385	0.159102	0.00261821	Plekha7
					0.583693	0.173074	0.00650687	Abcb1b
					0.585463	0.181058	0.009859	Rassf1
					0.585509	0.127006	7.09945e-05	Gpr137b
					0.586738	0.0740598	1.60235e-13	Plekha3
					0.587425	0.0810802	2.24552e-11	Wsb1
					0.587427	0.125197	4.96642e-05	Rhov
					0.588256	0.0978607	5.92599e-08	Nop14
					0.589509	0.130839	0.000111803	Ttll4
					0.589558	0.189431	0.0138272	Dok3
					0.590554	0.130536	0.000103651	Ccdc134
					0.590794	0.0654938	1.87029e-17	Slc3a2
					0.591214	0.0928134	7.12165e-09	Jmjd1c
					0.592212	0.240964	0.0686853	Mid1
					0.592968	0.0844212	1.0232e-10	Chl1
					0.593872	0.109174	1.37598e-06	Bcar1
					0.595136	0.146109	0.000630608	Cep170b
					0.596655	0.0923426	4.11785e-09	Scai
					0.598714	0.113065	2.87251e-06	Klf7
					0.599136	0.0818545	1.34795e-11	Pcsk1
					0.599309	0.142458	0.000377426	Tnks1bp1
					0.600154	0.224428	0.0427689	Cdkn3
					0.603062	0.170398	0.00389391	Gch1
					0.603387	0.128145	4.61853e-05	Tubb2b
					0.605237	0.0890423	4.62953e-10	Mfhas1
					0.606029	0.14929	0.000665387	Pfkfb3
					0.607416	0.121064	1.11733e-05	Sipa1l2
					0.607562	0.16921	0.00332819	Pask
					0.607997	0.0705341	5.66615e-16	Etv5
					0.610636	0.112888	1.61483e-06	Abhd17b
					0.61112	0.157898	0.00133025	Btg2
					0.612495	0.132185	6.41403e-05	Cttnbp2
					0.613569	0.14887	0.000522256	Zhx2
					0.613912	0.136582	0.000116958	Dnttip1
					0.61421	0.0917417	9.22435e-10	Exoc6b
					0.61471	0.0847877	2.17934e-11	Caprin2
					0.616457	0.0830277	6.38356e-12	Slc2a3
					0.617112	0.135798	9.52736e-05	Samd4b
					0.61777	0.111978	9.13552e-07	Coq8b
					0.617823	0.140986	0.000185966	Erlin1
					0.618011	0.0918967	7.57275e-10	Csnk1e
					0.618933	0.0901255	2.91309e-10	Sbds
					0.619079	0.104923	1.11843e-07	Plekhh1
					0.619855	0.0730831	1.81737e-15	Riok3
					0.62104	0.172521	0.00323044	Rtn4rl2
					0.62225	0.253421	0.0689564	Lrat
					0.622382	0.174936	0.0036701	Ier5l
					0.626982	0.244166	0.054374	Lonrf3
					0.628772	0.0705939	4.97834e-17	Fndc4
					0.628859	0.210588	0.0194773	Rnf113a2
					0.629023	0.204339	0.0151587	Hspa1a
					0.63063	0.129796	2.34162e-05	Rsad1
					0.630806	0.166097	0.00170222	Col16a1
					0.631025	0.117345	1.89433e-06	Slc38a1
					0.63136	0.174718	0.00310538	Bend5
					0.632689	0.096966	2.75212e-09	Ahr
					0.63304	0.122911	5.90869e-06	Gprin1
					0.633305	0.139253	9.39034e-05	Steap3
					0.633768	0.15314	0.00049176	Helz2
					0.635186	0.0752045	2.422e-15	Atp6v0a2
					0.638053	0.170149	0.00200548	Ankrd13b
					0.63879	0.191295	0.00720546	Per1
					0.63888	0.105086	4.00631e-08	Lins1
					0.639464	0.152861	0.000415189	Nfkbib
					0.640599	0.247763	0.052244	Ifit1bl1
					0.64187	0.0672962	1.65772e-19	Fam160a2
					0.642697	0.100762	6.77813e-09	Tmc7
					0.64454	0.152106	0.000335242	Lcmt2
					0.64464	0.0790301	2.56909e-14	Ehd1
					0.645099	0.11884	1.46433e-06	Mettl7a3
					0.647213	0.129032	1.12392e-05	Tmem198
					0.647605	0.151771	0.00029888	Pcgf5
					0.650042	0.200003	0.00943514	Col7a1
					0.651516	0.0889445	1.29997e-11	Rab11fip5
					0.653499	0.181455	0.00321647	Steap4
					0.654518	0.129949	1.01565e-05	Ripk2
					0.655524	0.112164	1.52059e-07	Slc22a23
					0.657076	0.150776	0.000205583	Cd63
					0.657831	0.0748289	1.36079e-16	Cars
					0.658134	0.230157	0.0270527	Zfp57
					0.65901	0.208027	0.0118979	Dusp14
					0.660243	0.116762	4.33676e-07	Enc1
					0.660671	0.261442	0.0594155	Tsku
					0.660741	0.117805	5.56391e-07	Maz
					0.661383	0.158667	0.000439068	Trim47
					0.662055	0.17294	0.0015304	Mkl1
					0.66451	0.239523	0.0333315	Tmem30b
					0.664879	0.144784	7.67182e-05	Rhno1
					0.665456	0.117088	3.70121e-07	Plcd1
					0.667033	0.117703	4.0557e-07	Nptx2
					0.667577	0.176605	0.00181117	Lonrf1
					0.667807	0.174708	0.00156197	Jak3
					0.667921	0.070256	2.20096e-19	Slc41a2
					0.672899	0.249994	0.04105	Arxes1
					0.673586	0.281565	0.0784836	Mt1
					0.673657	0.27384	0.0683427	Abracl
					0.676618	0.170694	0.000947889	Akr1b8
					0.677235	0.27347	0.0660267	Dram1
					0.678663	0.185917	0.00277194	Fam107a
					0.678989	0.0828899	1.96863e-14	Plod3
					0.680793	0.130918	4.64791e-06	Prokr2
					0.681655	0.136616	1.2755e-05	Hmox1
					0.682247	0.182075	0.00202571	Lama5
					0.682285	0.152559	0.000128114	Elmsan1
					0.683666	0.0955184	4.10955e-11	Ndst3
					0.683759	0.0934209	1.34795e-11	Lyst
					0.684602	0.174814	0.00112726	Cfap43
					0.685913	0.234524	0.0227471	Phf21b
					0.686426	0.11596	9.99626e-08	Crtac1
					0.686735	0.0833748	1.35704e-14	Trafd1
					0.68677	0.175598	0.00115053	Hk2
					0.687186	0.0881291	4.19041e-13	Fam107b
					0.68832	0.149549	7.3315e-05	P2rx5
					0.689025	0.129734	2.66068e-06	Slit1
					0.691465	0.143595	2.8456e-05	Gtf2ird1
					0.691771	0.187694	0.00245695	Micall2
					0.69212	0.124364	7.0803e-07	Casp3
					0.693693	0.142865	2.37484e-05	Stk40
					0.694051	0.164812	0.000371509	Emp3
					0.695031	0.203931	0.00586555	Slc7a3
					0.695581	0.136094	7.11864e-06	Rcl1
					0.696681	0.158897	0.000184193	Arhgef15
					0.697809	0.172524	0.000703457	Bmp1
					0.698707	0.0696054	1.41993e-21	Pde1c
					0.698777	0.198551	0.00413755	Sh2b2
					0.699347	0.0975846	3.8705e-11	Vstm5
					0.699645	0.132689	3.22753e-06	Il1r1
					0.700247	0.289686	0.0745027	Acap1
					0.700943	0.0728557	7.65831e-20	Anks1b
					0.701115	0.191363	0.00264557	Fcgr2b
					0.701572	0.100466	1.35134e-10	Dnajb5
					0.703756	0.186508	0.0018537	Pdlim1
					0.704457	0.0657978	1.65368e-24	Slc1a4
					0.704624	0.234945	0.0187944	Csf2rb2
					0.705033	0.0961284	1.22168e-11	Dtnbp1
					0.707756	0.0975925	2.1524e-11	Eif4e
					0.708331	0.2648	0.0427217	Ccr5
					0.70844	0.190913	0.00226532	Lrrc55
					0.709716	0.266941	0.0442208	Rpl28
					0.709889	0.227199	0.0133912	Fcrls
					0.710467	0.170475	0.000439696	Ssh1
					0.711151	0.101554	1.1799e-10	Map6
					0.711621	0.190914	0.00215549	Pard6b
					0.71348	0.0981072	1.87234e-11	Galnt9
					0.714687	0.214548	0.00737282	Adh1
					0.714701	0.193699	0.00243522	Parp16
					0.715503	0.212953	0.00674805	Gar1
					0.715543	0.290559	0.0679629	Tbx6
					0.717621	0.226048	0.0116819	Atp1b2
					0.718047	0.0741519	4.26506e-20	Crmp1
					0.719153	0.0999713	3.2427e-11	Zfp655
					0.720604	0.284838	0.0590785	C5ar1
					0.721272	0.143832	1.12938e-05	Il17ra
					0.721435	0.0992518	1.91776e-11	Plekho2
					0.721693	0.174415	0.000492811	Hhipl1
					0.722572	0.0939727	9.40529e-13	Ndst1
					0.723608	0.187202	0.00135198	Sh3bp2
					0.723908	0.0577829	1.33738e-33	Trpv2
					0.724305	0.0869907	6.53425e-15	Tnik
					0.724837	0.124968	1.9333e-07	Xdh
					0.726231	0.176384	0.00052957	Flnc
					0.726757	0.199286	0.0028046	Bbc3
					0.72768	0.104943	1.87379e-10	Mapk6
					0.729831	0.180816	0.000727158	Kdm2b
					0.729862	0.141237	5.44755e-06	Surf6
					0.731006	0.144261	8.79718e-06	Fam124a
					0.733387	0.0906385	4.25958e-14	Tmem79
					0.73403	0.233755	0.0128267	Layn
					0.734145	0.22214	0.00799365	Dot1l
					0.734554	0.292233	0.0612361	Efna2
					0.735645	0.11834	1.78018e-08	Zfp948
					0.735984	0.100001	1.01737e-11	Zc3hav1
					0.736568	0.22235	0.0078146	Plekhm1
					0.738512	0.0760286	3.20012e-20	Hs2st1
					0.739603	0.0828306	4.1537e-17	Azin2
					0.740602	0.303915	0.0714581	Zfp69
					0.743094	0.228786	0.00950213	Rsad2
					0.743304	0.143782	5.3972e-06	Myd88
					0.744353	0.0960773	6.08528e-13	Neto2
					0.744764	0.0860002	4.05808e-16	Heca
					0.745195	0.0981594	1.88421e-12	Azin1
					0.746288	0.100812	7.44868e-12	Rps6ka1
					0.747668	0.290983	0.0542003	Ccnf
					0.747824	0.271079	0.0346276	Fosl1
					0.748382	0.126034	9.0101e-08	Shh
					0.748956	0.0883528	1.87051e-15	Itpr1
					0.749118	0.135811	9.17114e-07	Rab23
					0.749761	0.289777	0.0520791	Itgam
					0.750689	0.222684	0.00653249	Tmprss5
					0.755021	0.17116	0.000164097	Ifitm3
					0.759902	0.100034	1.83126e-12	Btg1
					0.761625	0.192839	0.000999772	Cd38
					0.762572	0.0999839	1.46375e-12	Atf4
					0.773293	0.201566	0.0014886	Lipk
					0.774503	0.283993	0.0375389	Sox9
					0.775299	0.280333	0.0340099	Zfp703
					0.775501	0.140414	8.87099e-07	Pappa
					0.77771	0.141044	9.25415e-07	Ext2
					0.780746	0.0875662	4.64267e-17	Ubn1
					0.78091	0.236013	0.00790159	Fmo2
					0.782964	0.200284	0.00115745	Spef1
					0.783103	0.124243	1.08018e-08	Gpr85
					0.784383	0.158351	1.50911e-05	Gabra5
					0.784445	0.127064	2.30205e-08	P4ha3
					0.787887	0.111436	7.52549e-11	Nabp1
					0.788611	0.13235	8.08233e-08	Map3k6
					0.790905	0.070447	5.49286e-27	Cacna2d1
					0.791262	0.321081	0.06768	Il2rg
					0.792164	0.158712	1.26675e-05	Sdk2
					0.7937	0.131735	5.47636e-08	Dusp7
					0.796133	0.204797	0.00125042	Cabyr
					0.797381	0.12666	1.13102e-08	Ggt5
					0.799553	0.177004	0.000106618	Setd4
					0.800567	0.104985	1.47394e-12	Ddit3
					0.803984	0.232609	0.00506675	Bard1
					0.807434	0.201916	0.000832761	Kcnmb4
					0.808915	0.159866	9.09891e-06	2019-03-04
					0.808942	0.116115	1.50465e-10	Serinc2
					0.809074	0.122537	1.6785e-09	Il31ra
					0.80909	0.163644	1.56916e-05	Rap2b
					0.809697	0.203394	0.000889532	Pthlh
					0.810502	0.106082	1.33563e-12	Ier3
					0.811244	0.142702	3.67879e-07	Clic1
					0.811402	0.0716276	1.83126e-27	Txnrd1
					0.812302	0.0938246	4.11913e-16	Bach1
					0.813938	0.207309	0.00108962	Oasl2
					0.816186	0.283956	0.0260041	1700088E04Rik
					0.816764	0.293039	0.0323609	Rxfp1
					0.817226	0.325304	0.0614113	Cdt1
					0.817944	0.0853367	1.06841e-19	Osbp2
					0.819214	0.267347	0.015745	Pcdhb2
					0.820059	0.213201	0.00144321	Kpna2
					0.820944	0.10141	4.14398e-14	Mtus2
					0.82261	0.146452	5.32723e-07	Ryr3
					0.822772	0.142259	2.12162e-07	Tmem159
					0.823221	0.342027	0.0761702	Galr2
					0.823396	0.0809526	3.78804e-22	Pde7a
					0.823713	0.142598	2.20883e-07	Erf
					0.826281	0.336441	0.0688976	Doc2b
					0.828153	0.0677605	5.77131e-32	Rmnd5b
					0.829102	0.110371	3.35424e-12	Zbtb46
					0.829262	0.185451	0.000128361	Hdx
					0.829788	0.27456	0.0176382	Arhgap33
					0.830744	0.340991	0.07154	Pgam2
					0.831264	0.256786	0.00976676	Ccl9
					0.831553	0.210541	0.000999772	Ier2
					0.832048	0.143433	1.92847e-07	Adgrd1
					0.832974	0.0814352	2.1403e-22	Ppp4r1
					0.83383	0.249218	0.00705915	Sfn
					0.834709	0.301446	0.0337672	Tnfaip6
					0.835987	0.087776	1.88071e-19	Syt4
					0.840271	0.360455	0.0883846	Gm10382
					0.840705	0.127546	1.7998e-09	Tle3
					0.840708	0.0918917	5.95182e-18	Ppp1r15a
					0.840795	0.0916313	4.73597e-18	Sytl3
					0.842622	0.0945397	4.74694e-17	Mvp
					0.842838	0.345417	0.0711314	Socs1
					0.845853	0.074094	6.86807e-28	Slc35e4
					0.848549	0.196185	0.000234607	Megf6
					0.850329	0.120755	9.08822e-11	Adamts1
					0.853483	0.23967	0.00363642	Ppp1r13l
					0.854908	0.0798835	1.71512e-24	Ankrd13a
					0.855917	0.273811	0.0133475	2310022A10Rik
					0.855959	0.163515	3.90526e-06	Eif3b
					0.857799	0.0980672	1.96403e-16	Slc37a1
					0.858372	0.0958785	3.39936e-17	Scpep1
					0.85905	0.166348	5.52904e-06	Prc1
					0.861277	0.134553	5.92175e-09	Noct
					0.861758	0.153141	5.04666e-07	Tnfrsf1b
					0.86358	0.328718	0.0475881	Tmem252
					0.863714	0.0826718	2.27166e-23	Spata13
					0.863904	0.125314	2.44921e-10	Mafk
					0.868431	0.204411	0.00032077	Ptpn23
					0.868735	0.0817826	3.93849e-24	Cers6
					0.872052	0.243112	0.00335538	Scube1
					0.874916	0.253753	0.00519595	Fndc9
					0.874999	0.298705	0.0224427	Hist1h4i
					0.878871	0.10996	9.26527e-14	Pim3
					0.879234	0.107848	2.65079e-14	Hsd17b7
					0.880663	0.189391	5.96154e-05	Per2
					0.885407	0.121731	1.86518e-11	Tnip2
					0.885838	0.204452	0.00022771	Igf2bp2
					0.886849	0.228103	0.00124983	Ddias
					0.889421	0.113823	3.69082e-13	Ptpro
					0.891235	0.147597	5.05465e-08	Ppard
					0.89202	0.190213	5.02009e-05	Chrna4
					0.894455	0.26723	0.00702889	Fyb2
					0.894613	0.141399	9.3258e-09	Asphd1
					0.895901	0.110403	3.56379e-14	Rnf19b
					0.897924	0.302541	0.0203133	Nppb
					0.898586	0.210618	0.000299306	Fam222a
					0.899542	0.112617	9.60248e-14	Ets2
					0.902079	0.135118	1.04566e-09	Nxpe4
					0.902189	0.178114	8.87629e-06	Nxph3
					0.904001	0.379398	0.0800699	Phf19
					0.906363	0.125037	2.19127e-11	Plppr4
					0.908041	0.136736	1.31503e-09	Trib1
					0.908434	0.260695	0.00461715	Ifi202b
					0.909218	0.123328	9.29112e-12	Fpgs
					0.909629	0.102464	6.40276e-17	Odc1
					0.911037	0.262845	0.00490924	Zbed4
					0.911859	0.10479	2.87857e-16	Socs2
					0.912022	0.179148	7.84824e-06	Grrp1
					0.91317	0.147441	2.04454e-08	Crem
					0.919028	0.147059	1.46931e-08	Myo10
					0.919457	0.0951013	4.91206e-20	Msh6
					0.921487	0.0906794	4.12811e-22	Ptpn1
					0.924526	0.220845	0.000410198	Dnah10
					0.925608	0.188585	1.86597e-05	Nav2
					0.926846	0.268973	0.00523181	Nxpe5
					0.929133	0.15839	1.34723e-07	Eif4ebp1
					0.930316	0.191007	2.22505e-05	Slc1a2
					0.932843	0.340779	0.0365989	Crybb3
					0.935799	0.153135	3.32379e-08	Hspb1
					0.936153	0.088987	1.11051e-23	Chmp1b
					0.936318	0.119792	3.64467e-13	Slc25a24
					0.938441	0.260136	0.00315509	Gpr119
					0.941928	0.378063	0.0641067	Epop
					0.94485	0.0787837	8.94374e-31	Fam129b
					0.947879	0.298613	0.0116869	Aoc2
					0.952185	0.205358	6.3267e-05	S100a11
					0.952579	0.117204	3.2247e-14	Mex3d
					0.952905	0.128952	8.19373e-12	Epb41l4a
					0.953791	0.396764	0.0766367	Oacyl
					0.955192	0.16062	8.56822e-08	Adamts8
					0.956961	0.0944597	5.62522e-22	Gm13889
					0.96179	0.192613	1.25605e-05	Card14
					0.964644	0.295067	0.00891985	Ulbp1
					0.966705	0.215689	0.000122984	Shisa6
					0.967973	0.198926	2.2712e-05	Galnt6
					0.970214	0.111145	2.28552e-16	Gpr153
					0.971025	0.085276	9.46775e-28	Slc2a1
					0.973318	0.182672	2.43786e-06	Sik1
					0.97618	0.184285	2.8491e-06	Arc
					0.976991	0.101783	9.43022e-20	Nrip1
					0.978911	0.209147	5.21549e-05	Cbr2
					0.978953	0.0921989	4.09341e-24	Serpina3n
					0.9792	0.083639	2.54038e-29	Rnh1
					0.979882	0.143512	3.79528e-10	Selenon
					0.984807	0.238659	0.000514369	Phlda1
					0.985285	0.0842983	3.1458e-29	Smad1
					0.985865	0.12767	7.36844e-13	Baz1a
					0.989488	0.363328	0.0378678	Gas2l2
					0.98997	0.0949296	2.74779e-23	Tmem43
					0.993989	0.0998511	3.26538e-21	Coil
					0.994541	0.131458	2.28792e-12	S1pr2
					0.994876	0.251206	0.000960303	Mex3a
					1.00141	0.117098	1.00664e-15	Stat2
					1.00259	0.149305	8.06383e-10	Tcf19
					1.00896	0.263289	0.00151247	Inhba
					1.01267	0.136122	5.7355e-12	Dusp1
					1.01376	0.123834	2.04211e-14	Midn
					1.01521	0.373686	0.0385014	Ccdc116
					1.01544	0.122472	8.64091e-15	Irs2
					1.01611	0.309375	0.0085155	Dlx3
					1.01655	0.327115	0.0139962	Vmn1r181
					1.02037	0.158703	4.99526e-09	Gm11549
					1.02091	0.397696	0.0544577	Egr1
					1.02287	0.399989	0.0556408	Lamb3
					1.02396	0.161294	8.13068e-09	Galnt3
					1.02613	0.380864	0.040784	Ccl7
					1.02635	0.179572	3.11212e-07	Dok5
					1.02707	0.142579	3.02625e-11	Plxna4
					1.0287	0.0830884	8.32748e-33	Ell2
					1.02905	0.164793	1.51221e-08	Slc4a8
					1.02943	0.330806	0.0138369	Nlrp12
					1.03288	0.160654	4.99526e-09	Angptl2
					1.03349	0.210795	1.91224e-05	Maff
					1.03512	0.098439	1.15576e-23	C4b
					1.03568	0.17741	1.57534e-07	Zfp697
					1.04455	0.151641	2.53184e-10	Serpina3i
					1.04572	0.428775	0.0711818	2810408A11Rik
					1.04692	0.0705987	4.25218e-47	Abca1
					1.04863	0.260012	0.000733537	Glyat
					1.0507	0.122071	6.28777e-16	Ifrd1
					1.05157	0.0687478	4.00551e-50	Cd44
					1.05187	0.0781811	1.07514e-38	Myadm
					1.0576	0.150914	1.14029e-10	Myc
					1.06226	0.0822187	1.00844e-35	Klf6
					1.064	0.312664	0.00595914	9030624G23Rik
					1.06733	0.121446	1.38415e-16	Rras2
					1.06763	0.0870679	3.57358e-32	Pfkfb4
					1.06848	0.264432	0.000714454	Alox12b
					1.0687	0.302487	0.00395912	Aim2
					1.07216	0.109068	1.04588e-20	Zfp367
					1.0723	0.0907911	7.71091e-30	Stom
					1.07273	0.2776	0.00135571	Srrm4
					1.07575	0.194022	7.93142e-07	Casp6
					1.08084	0.153477	9.08201e-11	Micall1
					1.08486	0.158057	2.98071e-10	Map7d1
					1.08528	0.409297	0.0448402	Gdf9
					1.08628	0.408745	0.0443147	Eid3
					1.09015	0.179896	4.45664e-08	Sesn2
					1.09048	0.479806	0.0994953	4933408B17Rik
					1.09112	0.0792295	1.43359e-40	Stac
					1.09311	0.169282	4.21605e-09	Prag1
					1.09368	0.356859	0.0157263	Noxred1
					1.1008	0.482099	0.0975905	Foxq1
					1.10928	0.0954741	6.9031e-29	Zswim4
					1.11146	0.141078	2.26294e-13	Pcnx
					1.11159	0.358763	0.0143609	Smagp
					1.11345	0.0991169	5.15009e-27	Plin2
					1.11599	0.0925995	4.45586e-31	Il4ra
					1.1189	0.0550972	2.03307e-88	Fads3
					1.12013	0.144305	5.46344e-13	Fam111a
					1.12554	0.305084	0.00243636	Itih3
					1.13019	0.0894967	3.96973e-34	Gfra1
					1.13324	0.220967	6.54647e-06	Oasl1
					1.13655	0.105171	5.63293e-25	Rhoc
					1.13656	0.16711	4.51293e-10	Ptp4a1
					1.1367	0.466584	0.07154	Crip3
					1.13805	0.210451	1.62475e-06	Tmc5
					1.14281	0.348929	0.00875841	Acvr1c
					1.14292	0.0828555	1.07638e-40	Plekho1
					1.14532	0.162379	8.41878e-11	Gpr3
					1.14668	0.150701	1.66849e-12	Zbtb42
					1.14731	0.117732	2.40683e-20	Fam214b
					1.15004	0.370516	0.0141459	Soat2
					1.15169	0.35463	0.00951048	Ms4a6d
					1.16048	0.218336	2.60737e-06	Tet3
					1.16128	0.302243	0.00146097	Mt2
					1.16697	0.110832	1.02021e-23	Pvr
					1.17242	0.0906984	9.42958e-36	Itga3
					1.18287	0.255799	6.6876e-05	Amz1
					1.18295	0.119259	4.53895e-21	Gpr19
					1.18356	0.152685	5.91278e-13	Lgals3
					1.18601	0.454797	0.0497811	Col17a1
					1.18857	0.447344	0.0443827	Mypn
					1.19334	0.275355	0.000226824	Nts
					1.19415	0.185171	4.43332e-09	Nod2
					1.19563	0.312552	0.00154577	Car12
					1.19706	0.172516	1.81657e-10	Tuba1c
					1.19986	0.159319	2.93859e-12	Pim1
					1.20015	0.105986	1.90082e-27	Npy1r
					1.20072	0.441708	0.0383572	Gm47283
					1.2021	0.153148	2.8148e-13	Cdkn1a
					1.21396	0.196596	2.28898e-08	Acvr1
					1.21524	0.194789	1.5539e-08	Cebpb
					1.21574	0.145673	5.60387e-15	Igsf9b
					1.23066	0.130363	4.04753e-19	Rcc1
					1.242	0.455764	0.0377489	Ccl8
					1.24569	0.134263	1.86571e-18	Hr
					1.24833	0.139384	3.31991e-17	Gan
					1.25614	0.384354	0.0089479	Slc6a4
					1.2591	0.0727506	2.79512e-64	Srxn1
					1.26725	0.144722	1.81813e-16	Kif22
					1.26983	0.16047	1.71911e-13	Cchcr1
					1.26993	0.155499	2.37863e-14	Fam167a
					1.27648	0.147297	3.89684e-16	Zfp772
					1.278	0.152461	4.14684e-15	Slc10a6
					1.28697	0.56198	0.0963078	Chrna5
					1.28934	0.378173	0.00584611	Txk
					1.28985	0.199795	4.24691e-09	Frat2
					1.29003	0.41713	0.0145917	Slc44a5
					1.29287	0.134896	1.06841e-19	Sdc1
					1.29519	0.235819	1.03735e-06	Cish
					1.29581	0.0653732	3.17595e-84	Uck2
					1.30155	0.132315	9.88999e-21	Junb
					1.30411	0.432111	0.0178537	Prkcg
					1.3058	0.16118	3.95775e-14	Dnase1l3
					1.30906	0.463424	0.0294435	Slc25a2
					1.31393	0.321459	0.000596105	Ano2
					1.32231	0.210248	1.16809e-08	Lmo7
					1.3225	0.494408	0.0427217	Shisa9
					1.32609	0.515481	0.0538374	Zfp385c
					1.33059	0.285084	5.50576e-05	Ccl2
					1.33966	0.362833	0.00241711	Satb2
					1.35053	0.153044	1.01701e-16	Cebpd
					1.35438	0.227008	7.74333e-08	Trib3
					1.3555	0.0974729	2.31573e-41	Ugdh
					1.35882	0.09026	1.5388e-48	Bhlhe41
					1.3628	0.416811	0.00891417	Serpina10
					1.36631	0.138361	6.82017e-21	Slc29a2
					1.37123	0.387994	0.00394636	Tmc1
					1.37134	0.128175	1.75041e-24	Serpinb1a
					1.37143	0.1534	3.77977e-17	Fam53c
					1.37997	0.173232	1.13865e-13	Fst
					1.387	0.241146	2.5239e-07	Tmem74b
					1.40418	0.157951	5.76067e-17	Stk32a
					1.40514	0.110857	2.22335e-34	Kctd11
					1.41209	0.202296	1.37486e-10	Gp1bb
					1.41523	0.0943483	3.39031e-48	St6galnac4
					1.4175	0.143006	4.82776e-21	Rasef
					1.41962	0.155069	5.6779e-18	Pip5kl1
					1.42605	0.279776	7.6289e-06	Podnl1
					1.43426	0.0693667	1.39209e-91	Rhoq
					1.43625	0.136366	9.96889e-24	Fosl2
					1.44062	0.628411	0.0958705	Ces1d
					1.46441	0.286075	6.87695e-06	Slfn9
					1.46587	0.125769	4.56117e-29	Stx11
					1.46894	0.278523	3.21119e-06	D630039A03Rik
					1.47205	0.135095	2.13719e-25	Tes
					1.47789	0.128207	1.97408e-28	Star
					1.48017	0.261933	4.40506e-07	Cldn14
					1.48692	0.0915254	1.41063e-56	Pkib
					1.49468	0.623884	0.0778898	Tnnc1
					1.50479	0.210215	4.09571e-11	Cyp4b1
					1.50489	0.402536	0.00208531	Trim15
					1.51197	0.118928	1.41907e-34	Fam210b
					1.51764	0.300716	9.67923e-06	2310034G01Rik
					1.52599	0.404691	0.00187141	Wfdc3
					1.52891	0.324301	4.49394e-05	Gfap
					1.53043	0.106078	1.43106e-44	Camk1
					1.53222	0.189855	5.0057e-14	Casr
					1.56526	0.440633	0.00373998	Muc5b
					1.57443	0.188375	5.0768e-15	Tubb6
					1.58182	0.630301	0.0616924	Hoxd10
					1.58464	0.265402	7.55039e-08	Alkal2
					1.58785	0.162956	2.41168e-20	Vash2
					1.5992	0.271998	1.25337e-07	Slc12a3
					1.61141	0.536691	0.0186304	Plppr1
					1.6179	0.551789	0.0223018	Synpo2l
					1.62033	0.208517	5.13344e-13	Rnd1
					1.64118	0.0674859	1.83213e-126	Itga7
					1.6491	0.126826	3.562e-36	Mapkbp1
					1.65743	0.088205	1.11043e-75	Mmp16
					1.66439	0.232932	4.44126e-11	Rgs20
					1.6806	0.39533	0.000317814	Mstn
					1.68144	0.115371	1.78457e-45	Arid5a
					1.68805	0.2611	4.02599e-09	Rasl11a
					1.6948	0.185563	6.77995e-18	Tecta
					1.70451	0.473506	0.00323044	Ifit1
					1.70842	0.206036	8.63955e-15	Fos
					1.72256	0.109864	1.15325e-52	Bdkrb2
					1.73152	0.146703	8.32651e-30	Itpkc
					1.73888	0.0962499	4.57388e-70	Sbno2
					1.73952	0.169057	1.16218e-22	Olfr920
					1.76973	0.429134	0.000517959	Colec10
					1.7762	0.223253	1.22868e-13	Rin1
					1.7778	0.34066	4.23926e-06	Gm7534
					1.78493	0.114249	2.67557e-52	Bdnf
					1.79034	0.195145	4.76563e-18	Bcl3
					1.81056	0.522068	0.0048823	Fsip2
					1.82371	0.136914	6.23007e-38	Zfp729b
					1.83759	0.150948	1.02512e-31	Tmem173
					1.84142	0.399233	7.02944e-05	C1qtnf9
					1.8537	0.441591	0.000391049	Spns3
					1.91643	0.304978	1.20108e-08	Serpinb5
					1.91966	0.216824	7.89072e-17	Sez6l
					1.92413	0.176193	1.65867e-25	Itk
					1.9355	0.365364	2.84873e-06	Accsl
					1.94615	0.154976	9.3616e-34	Chac1
					1.97617	0.149846	3.38406e-37	Csrnp1
					2.03412	0.109347	3.24212e-74	Tifa
					2.03421	0.110501	9.68014e-73	Jun
					2.05118	0.111107	3.90824e-73	Csf1
					2.06969	0.243069	1.37142e-15	Pmaip1
					2.07249	0.11136	2.99995e-74	Rnf122
					2.10612	0.626401	0.00671747	Lrrc2
					2.17433	0.11338	8.46303e-79	Adcyap1
					2.18345	0.43689	1.22987e-05	Tph1
					2.19566	0.174545	7.25145e-34	Nfil3
					2.19864	0.152017	8.75958e-45	Socs3
					2.20687	0.210405	1.5163e-23	Mchr1
					2.20736	0.215299	1.68886e-22	Nkain1
					2.20881	0.12182	1.47271e-70	Gadd45g
					2.22322	0.126623	3.65116e-66	Igfbp3
					2.32953	0.176431	2.87815e-37	Tnfrsf12a
					2.33021	0.392613	9.12835e-08	Avpr1a
					2.36429	0.233956	7.20974e-22	Timp1
					2.36775	0.272351	3.07018e-16	Gal
					2.36854	0.594702	0.000884328	1110002E22Rik
					2.38755	0.298366	8.62057e-14	Lrrc10b
					2.41378	0.615816	0.00111681	Olfr859
					2.45191	1.05648	0.090223	Nrap
					2.45698	0.186142	2.97046e-37	Stmn4
					2.46689	0.106554	6.92327e-115	Adam8
					2.52274	0.259396	2.87296e-20	Gm4869
					2.62629	0.16994	3.60487e-51	Smim3
					2.70433	0.165818	5.25354e-57	Vgf
					2.8391	0.178646	4.07478e-54	Sema6a
					2.94369	0.280912	1.66163e-23	Steap1
					2.96919	0.377679	2.56121e-13	Mcoln2
					2.97572	0.299538	3.9695e-21	Serpine1
					3.02822	0.264933	5.9128e-28	Tmem88b
					3.03833	0.170294	2.47891e-68	Procr
					3.15002	0.165495	1.20073e-77	Plaur
					3.16523	0.558974	4.14802e-07	Il6
					3.21216	0.148936	1.07554e-99	Sox11
					3.22841	0.738141	0.000192306	A630023A22Rik
					3.25092	0.308462	9.37654e-24	Sectm1b
					3.39288	0.703282	2.73139e-05	Abra
					3.42563	0.185111	1.82903e-73	Gadd45a
					3.47077	0.15161	2.03414e-112	Flrt3
					3.62896	0.697696	4.62511e-06	Tnfrsf8
					3.68476	0.607266	4.26477e-08	Kcnk16
					3.98108	0.335405	3.88221e-30	Fgf3
					4.09029	0.31186	8.59833e-37	Ecel1
					4.13233	0.203063	9.81144e-89	Gpr151
					4.15359	0.719092	2.20883e-07	Npy
					4.72287	0.862417	1.13137e-06	Cd207
					5.13926	0.404343	1.44991e-34	Cckbr
					5.21715	1.1331	7.28118e-05	2210017I01Rik
					5.31549	0.318241	8.05759e-60	Sprr1a
					5.40705	0.228749	1.17351e-119	Atf3
					5.45183	0.565601	6.4779e-20	Mcub
					6.24659	1.25701	1.39779e-05	Lce1g

## Sheet: Table 2
Table 2. List of genes significantly downregulated after SCI (green) or SNI in wildtype (gray) and DLK KO (blue) mice 1d after injury in whole DRG.
Log2FC	lfcSE	padj	SNI 1d - KO		Log2FC	lfcSE	padj	SCI 1d - WT		Log2FC	lfcSE	padj	SCI 1d - WT
-0.113653	0.0362777	0.0223432	Ppp2r5c		-2.39042	0.765088	0.0133917	Gm8104		-0.0926793	0.0361833	0.094448	Sptlc2
-0.127604	0.0503647	0.0902554	Opa1		-2.13493	0.596002	0.00340667	Ntf3		-0.10392	0.0351475	0.042306	Coa5
-0.133852	0.0531804	0.0932261	Exoc4		-2.10675	0.69868	0.0179673	Olfr1366		-0.109569	0.0394315	0.0632272	Caprin1
-0.135586	0.0466739	0.0396603	Ttc3		-1.87743	0.38986	2.8456e-05	Klk8		-0.111344	0.0421973	0.0808753	Dpp8
-0.137037	0.0457619	0.0315405	Map2k4		-1.86698	0.4496	0.000466069	Gabra4		-0.115514	0.0444048	0.0871812	Dstyk
-0.138644	0.0473021	0.0372243	Ube3c		-1.83285	0.408196	0.000119029	Bnc1		-0.118164	0.0448751	0.0815868	Exoc4
-0.140024	0.056197	0.0981995	Abca8a		-1.77611	0.726227	0.0702863	Trim80		-0.119022	0.0399938	0.040461	Ttc3
-0.140106	0.0515936	0.0613551	Trappc8		-1.65885	0.571508	0.0242433	Serpine3		-0.125878	0.0418152	0.0374902	Mfsd6
-0.144648	0.0521	0.0538363	Cd99l2		-1.64957	0.555741	0.0203039	1190005I06Rik		-0.126928	0.0476872	0.0777634	Trpv2
-0.144991	0.043861	0.0137046	Coa5		-1.58843	0.275116	2.23722e-07	Chst9		-0.130278	0.0478165	0.0698047	Slc39a10
-0.150699	0.0579626	0.0790263	Ubl3		-1.5573	0.603625	0.0529489	Stra6l		-0.132055	0.0482192	0.068015	Lpcat1
-0.151404	0.0588751	0.0834974	Fech		-1.55597	0.277707	5.74443e-07	Oprk1		-0.134683	0.0435068	0.0303631	Nceh1
-0.152733	0.0609751	0.0959179	Ccdc186		-1.53294	0.60186	0.056853	Crhbp		-0.135243	0.051339	0.0814896	Sec23b
-0.153156	0.0594455	0.0827634	Gcc2		-1.48974	0.27803	2.08356e-06	Lrrc17		-0.135845	0.0441235	0.0316144	Mul1
-0.15447	0.0575802	0.065857	Dstyk		-1.42405	0.386286	0.00245035	Cnn1		-0.138222	0.0393343	0.0103284	Fem1b
-0.158455	0.0564958	0.0501147	Hspa4		-1.41549	0.593509	0.0796627	Tmem210		-0.139184	0.0523247	0.0779188	Rcan2
-0.159131	0.0588457	0.0628512	Sugt1		-1.38991	0.428825	0.00966181	Ccdc89		-0.139199	0.0491496	0.0564988	Slc27a4
-0.163003	0.0540741	0.0300694	Ppip5k2		-1.37103	0.450861	0.0167876	Pou6f2		-0.1393	0.0441907	0.0262606	Mtus1
-0.163055	0.0594944	0.0583088	Gpr155		-1.36426	0.577966	0.0835476	Ankrd31		-0.139905	0.0509484	0.0672708	Atic
-0.163908	0.0583047	0.0493649	Rps6kc1		-1.34646	0.303398	0.000147378	Fabp7		-0.140149	0.0533853	0.0828795	Zmym3
-0.166612	0.0656497	0.0895273	Atxn7l3b		-1.33731	0.519003	0.0533075	Abcc6		-0.140553	0.0527579	0.0774954	Zbtb41
-0.166658	0.0640801	0.0789301	Dnajc10		-1.32238	0.518256	0.0562688	Ttr		-0.142303	0.0451359	0.0262429	Dhx30
-0.17091	0.0512615	0.0127151	Klhl20		-1.31666	0.209175	1.1349e-08	Cdkl4		-0.143162	0.0508028	0.0580922	Aldh7a1
-0.171349	0.0684491	0.0961407	Arhgap24		-1.31449	0.214738	3.13443e-08	Rem2		-0.143178	0.0474757	0.0369629	Casd1
-0.172401	0.0632272	0.0600692	Tmem25		-1.30346	0.0996499	1.34206e-36	Oprl1		-0.143579	0.0530585	0.0718963	Smyd5
-0.1734	0.0648876	0.0671521	Lnpk		-1.29157	0.298159	0.000228422	Myadml2		-0.143633	0.0531951	0.0725933	Dhx57
-0.17434	0.067334	0.0807492	Atm		-1.28302	0.446088	0.0258989	Rtl4		-0.144304	0.0565087	0.0957199	Arvcf
-0.174486	0.0699359	0.0975543	Tmtc1		-1.27137	0.541892	0.0858633	Actg2		-0.144528	0.0484512	0.0397415	Usp15
-0.175092	0.0659649	0.0695421	Rbbp5		-1.26184	0.224425	5.17581e-07	Spon2		-0.145252	0.0503515	0.0497084	Rnf6
-0.176103	0.0677834	0.07933	Ipo11		-1.25376	0.119837	1.96446e-23	Ankrd34c		-0.145628	0.0566666	0.0925983	Mllt3
-0.176241	0.0541769	0.0159233	Slc9a9		-1.25194	0.0933387	1.83447e-38	Vwc2l		-0.146505	0.0560412	0.0846652	Rpn1
-0.176257	0.0653799	0.063772	AI464131		-1.23415	0.308482	0.00082845	Fgf5		-0.147028	0.0549749	0.0762302	Cyhr1
-0.17699	0.0511068	0.00869182	Kbtbd2		-1.22364	0.276076	0.000150472	Chodl		-0.147311	0.0437192	0.0150803	Stx6
-0.17864	0.0575842	0.0240859	Osbpl1a		-1.2224	0.295248	0.000488449	Tmem266		-0.147319	0.0529004	0.0624015	Prep
-0.180082	0.0698567	0.0825051	Me2		-1.21638	0.33555	0.00300465	Rpa3		-0.147704	0.0442017	0.0162196	Osbpl9
-0.180389	0.0710817	0.0895273	Copg2		-1.20908	0.39406	0.0155578	Npnt		-0.148102	0.0561754	0.081195	Dmd
-0.180518	0.0724051	0.0979876	Arhgap12		-1.19031	0.135891	1.7834e-16	Camk1g		-0.149174	0.0559327	0.0772457	Sod2
-0.181116	0.0666927	0.0613551	Amz2		-1.18163	0.375463	0.0126251	Tspear		-0.149753	0.0518428	0.0492364	Ppat
-0.18476	0.0738237	0.0961407	Nkrf		-1.16327	0.248145	5.04997e-05	Chrnb3		-0.149756	0.0561948	0.0774096	Dock11
-0.185479	0.0714712	0.0797683	Dcp2		-1.16246	0.44255	0.0476213	Adra2b		-0.15025	0.0553681	0.0711596	H1f0
-0.185655	0.0719375	0.0821813	Tmem19		-1.16109	0.491573	0.0833295	Odf3b		-0.151428	0.0497126	0.0342408	Agtpbp1
-0.185811	0.073954	0.0942034	Minpp1		-1.15159	0.285792	0.000741975	Lrrtm4		-0.152705	0.0556889	0.0678184	Cog4
-0.185861	0.0671013	0.0546691	Scamp1		-1.15041	0.257546	0.000130693	Rassf6		-0.152864	0.0585502	0.0853787	Ppp2r2c
-0.186668	0.0651844	0.0434833	Mcu		-1.14037	0.349775	0.00916477	Dach2		-0.153199	0.042286	0.00783709	Trappc8
-0.187687	0.0642799	0.0383305	Sv2b		-1.12425	0.423519	0.0446417	Mnd1		-0.153336	0.0578329	0.0791213	Parg
-0.18972	0.0686573	0.0553078	Dpy19l1		-1.11783	0.0992607	3.80615e-27	Prokr1		-0.153727	0.0565881	0.0708826	Rnf215
-0.190207	0.0624637	0.0278944	Prkaa1		-1.10714	0.446178	0.0655135	Fam84a		-0.154642	0.056589	0.0688037	Dmtn
-0.190351	0.0662554	0.0425444	Lifr		-1.10419	0.207603	2.564e-06	Clrn2		-0.154717	0.0571757	0.0718963	Nufip2
-0.191356	0.0589481	0.0162372	Hspa4l		-1.10336	0.473825	0.088856	Prcd		-0.15483	0.0488899	0.0254177	Katnal1
-0.191444	0.0757977	0.0917105	Map3k4		-1.10151	0.181778	4.45664e-08	Nr1d1		-0.155581	0.0573333	0.0711596	Dis3l
-0.192069	0.0627107	0.0265992	Efr3a		-1.0969	0.150021	1.42034e-11	Hoxd1		-0.155642	0.0587056	0.0791213	Sgms1
-0.192489	0.0753925	0.0867502	Ddx25		-1.09192	0.228852	3.47838e-05	Lingo3		-0.155878	0.0566758	0.0668905	Fsd1l
-0.193293	0.0613531	0.0214589	Tomm70a		-1.08952	0.391138	0.0324777	Slc2a5		-0.155942	0.0525213	0.0411122	Nelfb
-0.196282	0.0728912	0.0642846	Map4k3		-1.08305	0.143964	3.0935e-12	Dapk2		-0.155943	0.058769	0.0789729	Magee1
-0.197433	0.0794295	0.0994646	Washc1		-1.08257	0.144508	3.90659e-12	Vstm2b		-0.15603	0.0586452	0.0779091	Kcns3
-0.197445	0.0663982	0.0332428	Hsdl1		-1.07308	0.123971	4.1594e-16	Chrna6		-0.156041	0.0547081	0.0537561	Large1
-0.19827	0.0688973	0.0420926	Rnf19a		-1.06572	0.355197	0.018735	Nrn1l		-0.156294	0.0593622	0.0815868	Zfp334
-0.198628	0.0643061	0.0248738	Rabgap1l		-1.05988	0.11637	8.52186e-18	1110032F04Rik		-0.156429	0.0611988	0.0954015	Kif3b
-0.198629	0.0752028	0.0718179	Galnt14		-1.05847	0.250535	0.000352413	Rbm20		-0.156559	0.0563326	0.0632272	Ttc37
-0.199463	0.0758949	0.0742939	Siae		-1.04998	0.232331	0.000105891	Pmfbp1		-0.156583	0.0615912	0.0979941	Lonrf2
-0.200934	0.0662641	0.0287601	Mtx3		-1.04815	0.43211	0.0732032	Slitrk6		-0.156797	0.0584382	0.0750055	Ubqln1
-0.201156	0.0761481	0.0718176	Lhfpl2		-1.04615	0.278806	0.00198873	Sstr1		-0.156835	0.0521055	0.0375021	Scyl1
-0.201905	0.0747907	0.0632585	Rragd		-1.02644	0.21363	2.98126e-05	Apol8		-0.156986	0.0461156	0.0138507	Fam126b
-0.20203	0.0753264	0.0659032	Klhl28		-1.01912	0.155951	2.58822e-09	6430573F11Rik		-0.15703	0.0447983	0.0106133	Sin3b
-0.202792	0.0770899	0.0738497	Arhgef4		-1.01416	0.433179	0.0867486	Klc3		-0.158096	0.0492977	0.022869	Smc6
-0.203804	0.0631737	0.0172432	Trim2		-1.00764	0.166431	4.59407e-08	Siah3		-0.158207	0.0571557	0.064634	Sowahc
-0.203894	0.0516446	0.00181076	Grsf1		-1.00392	0.130622	9.58355e-13	Chrm2		-0.158921	0.0547558	0.047698	Kctd7
-0.20406	0.0743789	0.0578948	Gas6		-1.00318	0.297069	0.00641839	Fam221a		-0.15894	0.0594092	0.0760814	Raf1
-0.205224	0.0602675	0.0103201	Dennd1b		-0.995828	0.347654	0.0266821	Lmo3		-0.159552	0.0528821	0.0368909	Ppp1r12a
-0.205467	0.0656944	0.0226577	Abraxas2		-0.981341	0.153696	6.55517e-09	6430571L13Rik		-0.159849	0.0594504	0.0742489	Daam1
-0.205616	0.065048	0.020831	Atic		-0.976956	0.253932	0.00144028	Slc34a2		-0.159875	0.0617009	0.0887517	Ube3a
-0.206137	0.0753462	0.0587912	Bcor		-0.9732	0.273392	0.00365047	Mab21l1		-0.160191	0.0533204	0.0379473	Rasa3
-0.206384	0.0759514	0.0612148	Arhgef6		-0.969325	0.141104	2.87844e-10	Pcdh18		-0.160444	0.0411363	0.00329854	Tdrd7
-0.206777	0.0723018	0.0438586	Trappc10		-0.968005	0.371319	0.0498332	Aox3		-0.160602	0.0547184	0.0442987	Smc3
-0.207185	0.0825552	0.0948225	Haghl		-0.956089	0.296789	0.0101858	Sptssb		-0.16074	0.0553459	0.0474901	Trip4
-0.207666	0.0627942	0.0136767	Asph		-0.954143	0.233661	0.000605168	Dnah6		-0.160835	0.0499648	0.0222146	Serbp1
-0.208418	0.0799412	0.0780064	Tmem255a		-0.947631	0.21666	0.000192306	Scin		-0.161007	0.0575042	0.060611	Il6st
-0.208565	0.0628468	0.0132408	Mest		-0.946416	0.355609	0.0440019	Dleu7		-0.161182	0.0567055	0.0550703	Miga2
-0.209288	0.0668123	0.0223432	Cyhr1		-0.934854	0.399917	0.0873696	Ppp1r14a		-0.161384	0.0484023	0.0165248	Dpf2
-0.210249	0.0529074	0.00165874	Strbp		-0.933131	0.365477	0.0560925	Hhip		-0.161645	0.0581765	0.0632272	Snap29
-0.210831	0.0716469	0.0361536	Kcns3		-0.931458	0.149224	1.52937e-08	Cntn6		-0.161779	0.0584551	0.064634	Unc45a
-0.210881	0.0600668	0.00752782	Man1a2		-0.931444	0.146034	6.77813e-09	Oprd1		-0.161996	0.0581523	0.0624015	Lcp1
-0.210891	0.0701494	0.0306191	Svop		-0.929115	0.172909	1.93113e-06	Olfm3		-0.162156	0.0539561	0.037856	Atp2c1
-0.212365	0.0767097	0.0548742	Gne		-0.918975	0.175891	4.11728e-06	Scx		-0.162523	0.0600623	0.0718963	Hectd1
-0.212723	0.0718657	0.0345399	Pik3c3		-0.918266	0.332028	0.0340099	Prtg		-0.162621	0.0600033	0.0715869	Ints4
-0.212822	0.0834065	0.0869476	Fgd4		-0.915403	0.279428	0.00873884	Trpc5		-0.162631	0.0542106	0.0382683	Atp8a1
-0.212878	0.0809976	0.0742939	Kdm7a		-0.909513	0.215334	0.000353465	Ankrd34a		-0.162995	0.0602196	0.0718846	Tbc1d10b
-0.214754	0.0721918	0.0331717	Bcl2		-0.907078	0.385645	0.0848376	Stab2		-0.164079	0.059212	0.0643984	Fam149b
-0.215013	0.0838828	0.0848453	Tbc1d4		-0.903732	0.111144	3.14552e-14	Slitrk3		-0.164437	0.0587447	0.0607002	Esyt2
-0.215029	0.0657593	0.0151461	Armcx2		-0.903719	0.140916	5.52112e-09	Tmem108		-0.16458	0.055724	0.0424543	Ssrp1
-0.215606	0.0754886	0.0441898	Slc35f1		-0.899444	0.341994	0.0473412	Pamr1		-0.16472	0.0580132	0.0554668	Pigm
-0.216551	0.0843176	0.0841167	Fam173b		-0.893423	0.242132	0.00243522	Col4a3		-0.164777	0.0593745	0.0637755	Kank4
-0.21674	0.0838053	0.0812134	Golga3		-0.891346	0.176553	9.60084e-06	Fbxo40		-0.165015	0.0521757	0.0255889	Acss2
-0.216857	0.0835997	0.0799155	Mctp1		-0.882814	0.221874	0.000896361	Chia1		-0.165422	0.0485421	0.0137525	Kdm1a
-0.217681	0.0693204	0.0219718	Pck2		-0.88206	0.243071	0.00297127	Bmp15		-0.166019	0.0569599	0.0466714	Gpd2
-0.217871	0.0844786	0.0824541	Pik3ip1		-0.880467	0.314487	0.0312913	Sowahb		-0.166131	0.0653581	0.0980604	Bop1
-0.218214	0.0704011	0.0242417	Gatd1		-0.878881	0.383261	0.0957526	Gm10767		-0.166249	0.0572792	0.047698	Scn1a
-0.218587	0.0613287	0.00639548	Pnma2		-0.875842	0.223614	0.00112647	Hapln3		-0.16689	0.061911	0.0732093	Fn3krp
-0.218855	0.080788	0.0621816	Dsel		-0.869754	0.30872	0.0299769	Tbx18		-0.166975	0.0500965	0.0165286	Gclc
-0.218961	0.049877	0.000338166	Usp46		-0.866427	0.309907	0.0316329	Cgn		-0.167008	0.0625798	0.0769636	Snx18
-0.219484	0.0755989	0.0398299	Focad		-0.866291	0.132323	2.3962e-09	Csmd3		-0.167044	0.05748	0.0472536	E330009J07Rik
-0.220075	0.0504631	0.000381452	Nbas		-0.864229	0.156819	9.37893e-07	Tmem196		-0.167413	0.0575408	0.0469153	Zfp407
-0.220618	0.0713948	0.0248186	Hsd17b4		-0.864206	0.325706	0.0447193	3300002I08Rik		-0.167508	0.0595013	0.0585039	Anks1b
-0.220803	0.052538	0.000722697	Mtus1		-0.864157	0.350495	0.067528	Pgbd1		-0.167808	0.0573229	0.0451584	Pcyt1a
-0.221269	0.0770244	0.0425444	Fktn		-0.860263	0.206282	0.000436592	Mrgprb5		-0.167889	0.0653768	0.0930278	Osbpl8
-0.221492	0.085189	0.0790263	Kcnb2		-0.859568	0.183348	5.04803e-05	Grhl3		-0.168102	0.0625211	0.0742489	Abtb2
-0.221746	0.0810336	0.0587219	Ksr2		-0.859187	0.184215	5.5816e-05	Adgra1		-0.168136	0.0610052	0.0660755	Tmbim6
-0.221987	0.0720017	0.0251971	Zmym2		-0.856935	0.311227	0.0351074	Il17re		-0.168974	0.0509226	0.0170978	Zkscan1
-0.222265	0.0815321	0.0600913	Pla2g7		-0.856044	0.218518	0.00112398	Cd83		-0.16926	0.0620838	0.0696342	Focad
-0.222404	0.0757382	0.0367953	Kif16b		-0.85538	0.259786	0.00829333	A930033H14Rik		-0.170111	0.0670862	0.0994992	Eif4g1
-0.222472	0.0835887	0.0684816	Cacna2d3		-0.851551	0.158374	1.89798e-06	Gprin3		-0.171341	0.05882	0.0467185	Kctd8
-0.222974	0.0872558	0.0863816	Ilvbl		-0.850501	0.326105	0.0497789	Ccdc177		-0.171733	0.0625309	0.0672494	Lpgat1
-0.223041	0.074887	0.032835	Lpgat1		-0.850474	0.0896816	2.70166e-19	Cdh18		-0.171815	0.054041	0.0245973	Acvr2a
-0.223687	0.0485349	0.000140361	Ankrd27		-0.84271	0.122201	2.41855e-10	Fgf9		-0.172182	0.0590098	0.0463188	Fbxl3
-0.224907	0.0768231	0.0375546	Gm765		-0.842463	0.109589	9.48969e-13	Gabrb2		-0.172488	0.06669	0.0896482	Vps13a
-0.225306	0.0889775	0.0904797	Lyrm9		-0.84152	0.282297	0.0196943	Slc22a3		-0.173174	0.0621025	0.0621655	Kif21a
-0.226246	0.0877384	0.0824541	Abcb7		-0.83791	0.187298	0.000127412	Gm4924		-0.173181	0.0430662	0.0021741	Pcdh7
-0.22664	0.0710033	0.0190621	Tspan2		-0.836768	0.185672	0.000111355	Aldh1a7		-0.173375	0.0634863	0.0689591	Sbno1
-0.227047	0.0761217	0.0325407	Tmeff2		-0.836457	0.196489	0.000310293	Esrrb		-0.173514	0.064273	0.0726442	Slc25a25
-0.227124	0.0833236	0.0600913	Mgll		-0.832942	0.214248	0.00124983	Hpse		-0.173602	0.0411671	0.00110354	Prkci
-0.227228	0.0581038	0.00206013	Rasa1		-0.832299	0.100248	7.94622e-15	Dgkg		-0.173631	0.0509556	0.0137525	Rbbp5
-0.227242	0.0884191	0.0837799	Epm2a		-0.830864	0.0836788	4.14205e-21	Amigo3		-0.173654	0.0608445	0.0535398	Slc4a1ap
-0.228158	0.0531545	0.00050899	Prkci		-0.828578	0.247733	0.00708427	Fbp1		-0.173721	0.0663448	0.0840011	Anks3
-0.229645	0.0772461	0.0332729	Gramd1b		-0.828376	0.161173	6.22748e-06	Tmem132c		-0.173971	0.0509423	0.0135388	Nek1
-0.229849	0.0621408	0.00417316	Lrfn5		-0.824369	0.122748	8.03799e-10	Prrg1		-0.174599	0.0675894	0.0901892	Plpp7
-0.230905	0.0670096	0.00915494	Reps2		-0.824067	0.219516	0.00198092	Hnmt		-0.174721	0.0617619	0.0569072	Ccdc71
-0.230915	0.0810375	0.044907	Lrrc49		-0.823045	0.218613	0.00190878	Bcl2l14		-0.174948	0.0663517	0.0811892	Tmtc4
-0.231841	0.0789684	0.0368143	Tpra1		-0.820198	0.302492	0.0390869	B3galt1		-0.175181	0.0567098	0.0308537	Prex2
-0.232155	0.0776076	0.0317826	Tyro3		-0.81715	0.115731	8.00696e-11	Ptgfr		-0.175491	0.0492853	0.00922938	Usp25
-0.233822	0.0623413	0.00350781	Crebl2		-0.81448	0.124754	2.69015e-09	Glb1l2		-0.175616	0.0603997	0.0471219	Btaf1
-0.235232	0.0785018	0.0314478	Abca5		-0.811501	0.245206	0.00788617	Sgol2a		-0.175833	0.0664591	0.0800517	Pak3
-0.235406	0.0895993	0.0744321	Tubgcp5		-0.809793	0.0946214	9.581e-16	Fam69b		-0.1762	0.0661953	0.0777634	Rpgrip1l
-0.235896	0.0823851	0.0435029	Fam19a2		-0.806234	0.137222	1.2819e-07	Lnx1		-0.176459	0.0533081	0.017421	Usp45
-0.237074	0.0935043	0.0899315	Enoph1		-0.806201	0.112658	4.13395e-11	Cdh12		-0.177171	0.059686	0.041171	Fkbp4
-0.238135	0.0784225	0.0284967	Tk2		-0.806189	0.259549	0.0140552	Sdhaf4		-0.177183	0.0546779	0.0211728	Chtf8
-0.238176	0.0917131	0.0795301	Pja1		-0.798985	0.151719	3.33465e-06	Rnf112		-0.177454	0.0618879	0.0516878	E2f6
-0.239028	0.0801868	0.0326909	Cd34		-0.797256	0.129801	2.76317e-08	Lurap1l		-0.177802	0.0494139	0.00833236	Ubr1
-0.239113	0.0736436	0.0162117	Amph		-0.789001	0.282833	0.0321474	Exph5		-0.177882	0.055015	0.0214152	Ipo8
-0.23926	0.0820293	0.0385974	Elp2		-0.78829	0.146496	1.86451e-06	Esrrg		-0.178635	0.0582719	0.0327089	Nlk
-0.239914	0.084528	0.0461575	Gorasp1		-0.785722	0.126231	1.69849e-08	Pou4f3		-0.178772	0.0564622	0.0254206	Pcyox1l
-0.240407	0.0960417	0.0961407	Pls3		-0.780545	0.265904	0.0221325	Kctd19		-0.178886	0.0549562	0.0204397	Polr2m
-0.241648	0.0845949	0.0441673	Myo1e		-0.777006	0.153761	9.37929e-06	Cntnap5b		-0.179024	0.0653066	0.0679389	Taf5l
-0.241686	0.0737691	0.0148677	Brinp1		-0.776742	0.131294	1.01885e-07	Gpr22		-0.179216	0.0570011	0.026916	Agpat5
-0.241786	0.0927037	0.0778204	Lims1		-0.774065	0.157789	1.88711e-05	Galr1		-0.179667	0.0535013	0.0155425	Acly
-0.242688	0.0803498	0.0295774	Snx27		-0.773909	0.221554	0.00449743	Gjd2		-0.180083	0.0642604	0.0602916	Hnrnpdl
-0.242918	0.0840629	0.0410211	Usp31		-0.773201	0.160686	2.88474e-05	Fam13a		-0.180332	0.0602647	0.0387972	Akap8
-0.243781	0.0978954	0.098497	Kalrn		-0.772358	0.0812614	2.23427e-19	Slitrk4		-0.181098	0.0622316	0.0469153	Slc25a44
-0.243976	0.0904711	0.0636506	Hlcs		-0.770622	0.058926	1.35985e-36	Fam126b		-0.1816	0.0675502	0.0742489	Ybx1
-0.244188	0.070386	0.00854296	Kank4		-0.769149	0.191656	0.000790131	Trpc4		-0.18166	0.0677287	0.0750104	Atcay
-0.244215	0.0887065	0.0564995	Fam114a1		-0.767077	0.115983	1.56223e-09	Fndc5		-0.181975	0.0399478	0.000323871	Usp46
-0.244252	0.0709745	0.00926796	Magi3		-0.766547	0.126396	4.33901e-08	Prrt3		-0.182035	0.0702451	0.0887517	Wdr44
-0.244381	0.0535832	0.000170248	Scrn1		-0.763655	0.0881545	3.98736e-16	Clrn1		-0.182496	0.0691065	0.0805923	Smg8
-0.245017	0.0885117	0.0548788	Grk2		-0.76215	0.223902	0.00594236	Ripor3		-0.182508	0.0661885	0.0660755	Dlg2
-0.245025	0.0741412	0.0137196	Chn2		-0.761465	0.137026	7.40838e-07	St6gal2		-0.182754	0.0604623	0.0365731	Trpc1
-0.245192	0.0968921	0.0907477	Rims1		-0.761138	0.10651	4.43235e-11	Htr7		-0.183114	0.0622432	0.0438416	Amph
-0.245234	0.0720172	0.0103201	Tmem74		-0.758431	0.205709	0.00244828	Arntl		-0.183236	0.0626997	0.0457236	Heatr1
-0.245329	0.09263	0.0706308	Nnt		-0.758099	0.260604	0.0237933	Abhd15		-0.184082	0.0469319	0.00308879	Canx
-0.245412	0.0617572	0.00165874	Lrig2		-0.756691	0.13984	1.60361e-06	Ptgdr		-0.184695	0.0693254	0.0774954	Rapgef5
-0.245449	0.0889513	0.0557226	Rin2		-0.756102	0.100436	2.98489e-12	Kcnj3		-0.185046	0.0516389	0.0086376	Mboat2
-0.245553	0.0962351	0.0869476	Rtl6		-0.755311	0.177241	0.000304459	AF529169		-0.185767	0.0561449	0.0174909	Rbms1
-0.245596	0.0683129	0.00581498	Asb13		-0.755089	0.25258	0.0192779	Zfp804b		-0.185976	0.0559539	0.0168567	Rabep1
-0.245973	0.0907569	0.0620662	Tex10		-0.754997	0.147625	7.00779e-06	Adra2c		-0.186175	0.0651409	0.0530089	Rnf41
-0.246395	0.0722454	0.0101686	Lonrf2		-0.754511	0.129006	1.48449e-07	Htr4		-0.186227	0.0486868	0.00422521	Pikfyve
-0.246959	0.0650623	0.00301708	Lpar1		-0.751042	0.158483	4.03423e-05	Agtr1b		-0.186515	0.0702399	0.0786711	Fip1l1
-0.247654	0.0833475	0.0334171	Agl		-0.750913	0.178733	0.000385388	Cyp26b1		-0.186929	0.0567158	0.0181704	Capn10
-0.248512	0.0656256	0.00311022	Washc5		-0.749706	0.138665	1.63029e-06	Haus4		-0.18705	0.0624452	0.0386139	Zfyve16
-0.248792	0.0921526	0.0632585	AW209491		-0.748258	0.145515	6.15594e-06	Tspoap1		-0.187804	0.0672229	0.0614468	Rnf40
-0.248803	0.0947562	0.0746593	Bivm		-0.744749	0.180863	0.000529129	Armcx6		-0.187848	0.0356906	1.58688e-05	G3bp1
-0.248865	0.0865699	0.0424086	Pgap1		-0.744562	0.224796	0.00782353	Lemd1		-0.188008	0.0705339	0.0773874	Deaf1
-0.249654	0.0640933	0.00215521	Col4a3bp		-0.738643	0.211157	0.00443962	Fibin		-0.1881	0.0529305	0.00935211	Mtx3
-0.250251	0.0993064	0.092722	Xpo7		-0.73733	0.248326	0.0202672	Rwdd3		-0.188189	0.0682868	0.0660755	Tbc1d4
-0.250405	0.0807015	0.0240767	Atcay		-0.729424	0.148613	1.86597e-05	Gpr156		-0.188244	0.051724	0.00743402	Nsmaf
-0.250459	0.0811769	0.0250721	Maged2		-0.723291	0.158014	8.216e-05	A3galt2		-0.188428	0.0735744	0.0944483	Leo1
-0.251168	0.0973831	0.0824541	Gpd1l		-0.723138	0.0784756	3.31959e-18	Gria2		-0.188774	0.068413	0.0658294	Prr14l
-0.251296	0.0828745	0.0287601	Nipa1		-0.72084	0.0628245	3.61797e-28	Lrrn1		-0.188961	0.0726781	0.0873208	Gspt1
-0.25201	0.0866753	0.0394079	Dscr3		-0.718695	0.315258	0.0982277	Cfap70		-0.189655	0.0723342	0.0835283	Aplp2
-0.253317	0.0776614	0.0154984	Ampd2		-0.718586	0.0931858	7.97719e-13	Gprasp2		-0.189681	0.0699073	0.0711707	Lix1l
-0.253359	0.0936699	0.0627778	Ankrd55		-0.718336	0.275259	0.0495974	Pabpc5		-0.190014	0.074271	0.0949872	Ptprr
-0.253391	0.0951423	0.0682014	Fam20c		-0.718309	0.103343	1.67567e-10	Prmt8		-0.190436	0.0545502	0.0109887	Pcyt2
-0.253429	0.0771338	0.0145093	Sacs		-0.714877	0.120036	8.19799e-08	Smad9		-0.190446	0.0723781	0.0817949	Tmed8
-0.253487	0.0904208	0.0502335	Cog6		-0.713269	0.246689	0.0249274	Kcne4		-0.190617	0.074691	0.0960394	Mrps5
-0.253803	0.101611	0.0970801	Cars2		-0.710398	0.27823	0.0560925	Pnma3		-0.190827	0.067116	0.0550228	Stard13
-0.254001	0.0825093	0.0254894	Cyb5d2		-0.705837	0.290685	0.0728832	Itgbl1		-0.191042	0.0750199	0.0970988	Ralb
-0.25421	0.0824551	0.0251971	Ralyl		-0.70478	0.202868	0.00478269	Atp6ap1l		-0.191267	0.0665302	0.0508582	Hdac2
-0.255585	0.0999845	0.0862205	Tmem131l		-0.702859	0.191528	0.00259419	Pou4f2		-0.191398	0.0626845	0.03364	Atad3a
-0.255656	0.0986012	0.0800808	Aldh5a1		-0.7028	0.115615	4.01762e-08	Omg		-0.191726	0.0640107	0.0386139	Ppfia1
-0.256731	0.0985258	0.0781489	Aif1l		-0.698223	0.214448	0.00927699	Mcf2		-0.192139	0.056922	0.014856	Hsd17b4
-0.257579	0.071416	0.00560237	Selenoi		-0.69777	0.155443	0.000119432	Oas1c		-0.192156	0.0650658	0.0424543	Mlec
-0.257608	0.0965015	0.0674404	Golph3l		-0.697404	0.149103	5.28343e-05	Wdr72		-0.192429	0.0590506	0.0202468	Spred1
-0.257769	0.0672829	0.00268507	Scn1a		-0.695727	0.154123	0.000107776	Enpep		-0.192444	0.0673783	0.0532742	Phf23
-0.257918	0.079685	0.0167262	Glce		-0.695538	0.0902058	7.98977e-13	Pls1		-0.192885	0.0665549	0.0481648	Pcf11
-0.258046	0.103551	0.0981664	Dck		-0.695278	0.12775	1.35701e-06	Kcnk18		-0.192953	0.0632056	0.0336518	Kdm5a
-0.258374	0.0928334	0.0529941	Kcnk1		-0.692686	0.0907691	1.42115e-12	Vstm2a		-0.193127	0.0684095	0.0575494	Cpeb4
-0.259059	0.0879048	0.0357774	Zc2hc1a		-0.692653	0.228666	0.0173503	Lypd6		-0.193137	0.0649696	0.0407449	Pank4
-0.259282	0.0646226	0.0014495	Nsmaf		-0.691658	0.106814	3.77356e-09	Slc7a4		-0.193183	0.0703311	0.0672169	Gap43
-0.25936	0.0756655	0.00967484	Rpa1		-0.691635	0.186684	0.00231521	Spint1		-0.193652	0.0758296	0.0957199	Emp2
-0.259467	0.085893	0.0295774	Trappc3l		-0.690534	0.163716	0.000362045	Fn3k		-0.19405	0.0600176	0.0214152	Selenoi
-0.260684	0.0897254	0.0396535	Pepd		-0.690363	0.284299	0.0728832	Omd		-0.194073	0.0503835	0.00389359	Sf3b3
-0.260773	0.091387	0.0444656	Klhl13		-0.690031	0.138645	1.348e-05	Trpc3		-0.19446	0.0763867	0.0972104	Paqr6
-0.26156	0.0833581	0.0220968	Pomgnt2		-0.688842	0.104723	1.95738e-09	Wdr17		-0.194611	0.0509042	0.00423553	Adcy2
-0.261853	0.0994452	0.0734248	Ust		-0.68869	0.109712	1.24402e-08	Galnt5		-0.195019	0.0710639	0.0674748	Kcnj3
-0.262059	0.0861118	0.028021	Fat3		-0.687759	0.174321	0.00101563	Lrguk		-0.195225	0.0750691	0.0872323	Foxk2
-0.263302	0.0736972	0.00628297	Tti1		-0.687086	0.0956374	3.44742e-11	Nwd2		-0.19552	0.0691435	0.0569072	Zfp365
-0.263506	0.0952011	0.0548829	Bri3bp		-0.685379	0.167507	0.000586717	Trpc6		-0.196231	0.0519514	0.00493055	Dpy19l1
-0.263775	0.091326	0.0410637	Amer1		-0.684938	0.173932	0.00104382	Rgs2		-0.196425	0.0541373	0.00770462	Prpf4b
-0.26419	0.0606071	0.000383527	Lgi3		-0.68385	0.21845	0.0131786	Tnfaip8l3		-0.196589	0.0677982	0.0480355	Slc30a1
-0.264329	0.0797437	0.0133739	Pak3		-0.682701	0.246624	0.0338268	Epha8		-0.196796	0.0641159	0.0324572	Gfm2
-0.26467	0.0762875	0.00854296	Arap2		-0.682658	0.192631	0.00383635	Smim17		-0.196842	0.0532832	0.00627597	2019-09-08
-0.264766	0.0710968	0.00382272	Ephx1		-0.682154	0.233068	0.0226111	Hpgd		-0.196992	0.0633487	0.0292691	Snx1
-0.264812	0.0725549	0.00489092	Trip4		-0.680598	0.172022	0.00097542	Nudt22		-0.197015	0.0738316	0.0769765	Slc9a3r2
-0.26503	0.0945415	0.0502335	Spock3		-0.680366	0.201517	0.00643104	Ccdc122		-0.197176	0.0717328	0.0670723	Dcun1d2
-0.26565	0.101585	0.0765742	Klhl11		-0.678962	0.0979388	1.88376e-10	Cdk5r1		-0.197373	0.0444879	0.000508532	Abat
-0.265667	0.072767	0.00487593	Ckap5		-0.677005	0.244633	0.0338769	Kdm4d		-0.197397	0.076253	0.0892104	Paip1
-0.266109	0.092624	0.0425444	Ppm1e		-0.676417	0.229997	0.0218184	Slco6c1		-0.197405	0.0549448	0.00844908	Uck2
-0.266195	0.0976075	0.0600522	Mgat5		-0.675305	0.137111	1.72445e-05	1700066M21Rik		-0.197543	0.064858	0.0342408	Hey2
-0.266244	0.105099	0.0902905	Zfp945		-0.674606	0.286733	0.0847242	Ms4a3		-0.19758	0.0556685	0.00940104	Slc12a6
-0.267762	0.105359	0.0887908	Fam35a		-0.673077	0.122122	9.36708e-07	Ccdc141		-0.19766	0.0682659	0.0484252	Arl2bp
-0.267876	0.0600231	0.000254065	Gnai1		-0.673035	0.191521	0.00421445	Chd3os		-0.19815	0.0689688	0.0510164	Icmt
-0.267952	0.0994909	0.0642427	Prps2		-0.672333	0.0959396	1.14029e-10	Pnpla3		-0.19897	0.0746302	0.0773591	Agap3
-0.268093	0.078741	0.0103265	Zdhhc21		-0.672257	0.0956713	1.00604e-10	Tbc1d8		-0.199242	0.0674347	0.042395	Lman2
-0.268579	0.0900505	0.0325407	Kbtbd7		-0.670328	0.151573	0.000156439	Tll1		-0.199272	0.0574366	0.011642	Slc35e2
-0.268616	0.093019	0.0411004	Synj2		-0.66652	0.10445	6.70056e-09	Tmem35a		-0.199496	0.051982	0.00407337	Mest
-0.268632	0.0654504	0.0010306	Necab3		-0.6663	0.0672548	5.0332e-21	Ndst4		-0.199765	0.0737775	0.0718252	Zfp512
-0.268674	0.103785	0.0807731	Pgbd5		-0.665329	0.131563	9.22262e-06	Zfp763		-0.199876	0.0740702	0.0728511	Tfdp1
-0.268686	0.0993729	0.0628868	Pcdh11x		-0.664937	0.090968	1.43695e-11	Arhgef3		-0.200143	0.0662782	0.0368114	Glce
-0.268965	0.0869905	0.0247115	Tlx3		-0.664855	0.276966	0.077235	Zfp937		-0.200289	0.0476394	0.00114673	Mid1ip1
-0.270103	0.108349	0.0980145	Xiap		-0.66217	0.28459	0.0892352	Card11		-0.200942	0.0601525	0.0162213	Arhgap12
-0.270133	0.0945248	0.0440522	Lin7a		-0.660695	0.289055	0.0971488	Saxo2		-0.201056	0.0779309	0.0908277	Trim16
-0.270493	0.0608281	0.000269208	Cyld		-0.65933	0.0927815	5.86151e-11	Mef2c		-0.201404	0.0440727	0.000307549	Oxr1
-0.270873	0.0950318	0.0448174	Pdxk		-0.655031	0.168913	0.00129381	Dscam		-0.201494	0.0678591	0.0411122	Shpk
-0.271148	0.104036	0.0781109	Map3k5		-0.654482	0.0810126	4.69978e-14	Extl2		-0.201877	0.0771763	0.084498	Wdr43
-0.272006	0.100301	0.0618623	Ralgapa2		-0.653119	0.256757	0.0572563	Npas2		-0.201902	0.0575782	0.010578	Srpk1
-0.272021	0.103817	0.0755613	Zfp799		-0.652111	0.137992	4.2896e-05	Il1rapl1		-0.202093	0.0697454	0.0481648	Itsn2
-0.273069	0.0716154	0.00284951	Elovl4		-0.651913	0.226919	0.0261002	Fgf14		-0.202217	0.077345	0.0846587	Lrrn3
-0.27357	0.100786	0.0615311	5730409E04Rik		-0.651299	0.246565	0.0460062	Tmem238l		-0.202283	0.0783131	0.0901906	Zfp516
-0.274309	0.105267	0.0781489	Stxbp6		-0.651225	0.252008	0.0523967	Pak7		-0.203071	0.0544514	0.00564648	Ipo7
-0.274573	0.101243	0.0618623	Wdr24		-0.650463	0.106986	4.00631e-08	Htr3b		-0.20308	0.0766377	0.0793174	Mpp6
-0.274581	0.0511878	4.12765e-06	Nebl		-0.650145	0.208129	0.0133937	Mpped1		-0.203248	0.0476999	0.000946421	Nmt2
-0.276537	0.107183	0.082314	Rnf219		-0.648257	0.102019	7.84508e-09	Ankrd55		-0.203267	0.0765942	0.0789729	Elavl4
-0.277049	0.0903602	0.0263745	Ankmy2		-0.64758	0.0892815	2.14298e-11	Abcd2		-0.203316	0.0786103	0.0896482	Ap4e1
-0.277909	0.102335	0.0613551	Polk		-0.646616	0.133457	2.48653e-05	Mppe1		-0.203389	0.053066	0.00413953	Ctnnb1
-0.279034	0.0967135	0.0412922	Slc7a4		-0.646291	0.177092	0.00277971	Angpt1		-0.203464	0.0729747	0.0621655	Scd2
-0.279287	0.0997333	0.0505976	Abcb9		-0.646147	0.224075	0.0254045	Htr5b		-0.203531	0.0779598	0.0853787	Plcl2
-0.279803	0.0892192	0.0221636	Lgi2		-0.645844	0.0932492	1.96511e-10	Ntng1		-0.203623	0.0704288	0.0490018	Fbxo25
-0.279833	0.0652674	0.000518221	Slc35a5		-0.644391	0.156418	0.000525683	L3mbtl1		-0.203728	0.0694531	0.0445088	Il10rb
-0.28004	0.0522085	4.12765e-06	Tdrd7		-0.643563	0.105524	3.57883e-08	Zdhhc22		-0.204105	0.0727753	0.0599788	Sacm1l
-0.280248	0.0788223	0.00653845	Gpr149		-0.643347	0.0837763	1.00264e-12	Htr1d		-0.204198	0.0739082	0.0654242	Champ1
-0.280462	0.0919925	0.0276466	Dock10		-0.643027	0.205412	0.0131786	Acyp1		-0.204671	0.0788681	0.088285	Akr1e1
-0.280507	0.0931457	0.0302351	Gm2115		-0.642308	0.237677	0.0399599	Dpep1		-0.204786	0.0607833	0.0150803	Dhx29
-0.281402	0.109769	0.0848453	Rcc2		-0.641321	0.243876	0.0473567	Chtf18		-0.205711	0.0564727	0.00738053	Phtf2
-0.281534	0.10332	0.060171	Tgfb3		-0.641094	0.268371	0.0791502	Tmem203		-0.205761	0.0557232	0.00629833	Cstf2
-0.281768	0.0971772	0.040192	Sephs2		-0.640389	0.202233	0.011931	Mrgprx1		-0.205904	0.0791607	0.0872003	Nap1l5
-0.281819	0.0862434	0.0152219	Tmed8		-0.638264	0.17517	0.0028307	Agtr1a		-0.205979	0.0636818	0.0214152	Lhfpl2
-0.282243	0.102351	0.0559525	Htr3b		-0.638087	0.165508	0.00139966	Mab21l2		-0.206121	0.0780311	0.0805108	Tmco6
-0.28358	0.0918088	0.0248738	Dip2a		-0.638023	0.175883	0.00298388	Alkbh7		-0.206483	0.0676194	0.03364	Mon1b
-0.284721	0.0920763	0.0247115	Gtf2e1		-0.637121	0.177866	0.00340667	Ninl		-0.207196	0.0799575	0.0887517	Hnrnpr
-0.285042	0.0898694	0.0201467	Hey1		-0.636566	0.167893	0.00173934	Zfp286		-0.207272	0.0767415	0.0725307	Ttll12
-0.285234	0.109138	0.0768783	Rflnb		-0.635708	0.238275	0.0433344	Ccdc65		-0.207378	0.0716748	0.0487132	Fam114a1
-0.285295	0.0746419	0.00276077	Kcnip1		-0.635515	0.212879	0.0194964	Atp23		-0.207781	0.0785098	0.0799515	Bri3bp
-0.285519	0.0882586	0.0167588	Slc9a3r2		-0.635415	0.150239	0.000346108	Bambi		-0.207819	0.0785916	0.0801701	Enpp4
-0.285827	0.107644	0.0694637	Rhbdl3		-0.63488	0.26459	0.0773732	Coa6		-0.208318	0.0568289	0.00687417	Sgtb
-0.286019	0.055913	1.43112e-05	Dnajc6		-0.631164	0.187837	0.00674805	Thrsp		-0.20845	0.0615255	0.0145291	Ttll5
-0.286039	0.0986929	0.0402419	Rnf144a		-0.631006	0.257084	0.0690427	8430408G22Rik		-0.208749	0.0797004	0.0839808	Dnajb2
-0.286401	0.104824	0.0592992	Spns2		-0.629603	0.264063	0.0797817	Lilrb4		-0.209001	0.0760847	0.0672169	Gpr37
-0.287649	0.10525	0.0591896	Fam53b		-0.628833	0.101833	2.28898e-08	Kcns1		-0.209133	0.0549244	0.00443592	Cyfip1
-0.287891	0.103492	0.053157	Ppat		-0.625473	0.0843628	6.89093e-12	Fam81a		-0.209551	0.0742745	0.0577291	Gnai2
-0.288043	0.0767522	0.00348141	Phtf2		-0.622621	0.0655636	2.39849e-19	Paqr7		-0.209577	0.0657528	0.0239807	D5Ertd579e
-0.288503	0.0699458	0.000962228	Six4		-0.620804	0.112216	8.47666e-07	AI854703		-0.209687	0.0541198	0.00361797	Hsp90b1
-0.288889	0.0997749	0.0404592	Hip1		-0.620179	0.147494	0.000379911	Pgf		-0.209715	0.0520096	0.00211801	Ppfia2
-0.289206	0.0852401	0.010696	Ar		-0.620036	0.141274	0.000181095	Slc35f4		-0.209776	0.0783127	0.0755223	Zbtb18
-0.28935	0.10404	0.0531914	Amigo2		-0.61843	0.24146	0.0552179	Cdh7		-0.209954	0.0510112	0.0015747	U2surp
-0.289478	0.115066	0.093442	Ppp3cb		-0.618331	0.191797	0.0101102	Zfp711		-0.210238	0.058449	0.00835881	Pank3
-0.289838	0.08002	0.00533631	Fam81a		-0.613732	0.160868	0.00160242	Cep70		-0.210695	0.0538893	0.00319497	Dcbld2
-0.289916	0.0801714	0.0054282	Zfyve9		-0.613325	0.105823	1.98112e-07	Dbndd1		-0.210812	0.0798761	0.08079	Ptpre
-0.290918	0.0872654	0.0127192	Jade1		-0.61133	0.176785	0.00503886	Cnnm1		-0.211387	0.0732403	0.0495264	Pde4b
-0.29183	0.0720767	0.0012756	Ncald		-0.611287	0.105137	1.78911e-07	Cntn3		-0.21257	0.0475444	0.00045363	Dnajc6
-0.292016	0.0774731	0.00330556	Dcun1d4		-0.61125	0.222539	0.0357023	Otoa		-0.212657	0.0739048	0.0506205	Cars2
-0.292334	0.0946651	0.0249045	Mtap		-0.610728	0.125908	2.4253e-05	Mccc2		-0.212703	0.0820718	0.0887517	Aggf1
-0.292652	0.115965	0.0921604	Msrb3		-0.610377	0.180466	0.00630676	Hfm1		-0.212868	0.0518174	0.00160889	Gpm6b
-0.293152	0.104764	0.050898	Esrra		-0.610137	0.168522	0.00304029	D130040H23Rik		-0.212931	0.0708045	0.0376843	Rnf145
-0.293493	0.087015	0.0113588	Ero1l		-0.60963	0.204899	0.0199804	Scrn2		-0.213147	0.0630387	0.0147709	Nectin3
-0.294046	0.060549	4.78258e-05	Pten		-0.609124	0.194552	0.0131704	Zfp820		-0.213215	0.0731789	0.0466927	Ptar1
-0.294189	0.0995956	0.0350775	Mut		-0.609054	0.18517	0.00838668	Pars2		-0.213308	0.0687586	0.0298518	Gigyf2
-0.294248	0.105816	0.0532164	Hmgcs2		-0.608804	0.193306	0.0125425	Col4a5		-0.213857	0.0452926	0.000163321	Scrn1
-0.294353	0.103443	0.0453406	Kctd6		-0.608488	0.202224	0.0183051	Onecut1		-0.213941	0.0806543	0.0789955	Patj
-0.294435	0.0996143	0.0349398	Sgpp2		-0.608413	0.230285	0.0459538	2010300C02Rik		-0.214014	0.0558037	0.00410872	Xpo1
-0.295128	0.114444	0.0824541	Adcy8		-0.608128	0.103542	1.2931e-07	Tppp		-0.214394	0.0608694	0.010117	Trabd
-0.296058	0.0757486	0.00207341	Nrg1		-0.606488	0.178428	0.00602758	Coprs		-0.214927	0.0738019	0.0467731	Mum1
-0.296884	0.103811	0.0438586	Slc16a7		-0.605671	0.197217	0.0154602	4931414P19Rik		-0.215102	0.0704499	0.03364	Srbd1
-0.297486	0.0937454	0.0200719	Zbtb18		-0.605034	0.203826	0.020303	Gstk1		-0.215141	0.0606925	0.00951689	Magi3
-0.297618	0.0597513	2.7062e-05	Usp25		-0.603282	0.142016	0.000321116	Rnf128		-0.215169	0.0703718	0.0334183	Zfp84
-0.297809	0.0969625	0.0260065	Trim16		-0.602963	0.25736	0.0864662	Tmprss7		-0.215324	0.0728846	0.042395	Ccdc93
-0.297946	0.0907867	0.0146756	Cadm2		-0.599445	0.0769814	4.5372e-13	Ccdc74a		-0.215383	0.0786182	0.068015	Nwd2
-0.297989	0.101215	0.0360087	Prkca		-0.599421	0.141437	0.000334631	Mrpl44		-0.215386	0.0669806	0.0223904	Hnrnpll
-0.298004	0.102223	0.0386737	Tmem35a		-0.598408	0.0931393	5.1259e-09	Klhdc8b		-0.215411	0.0484976	0.000504138	Lrrk2
-0.298037	0.0978477	0.0278394	Zfp74		-0.598101	0.165522	0.00310538	Sstr2		-0.215436	0.0817539	0.0813357	Rims1
-0.298325	0.111477	0.0665984	Rnf180		-0.59738	0.180811	0.0080124	Impa2		-0.21546	0.0574173	0.00529749	Nkrf
-0.298803	0.103445	0.0410637	Smarca2		-0.596171	0.121228	1.78688e-05	Actr3b		-0.21629	0.0784479	0.0660755	Pum3
-0.299116	0.112265	0.0680636	Omg		-0.595486	0.186115	0.0108627	Zfp964		-0.216338	0.0624474	0.0117933	Atp2b1
-0.299158	0.103197	0.040213	Adgra3		-0.595458	0.170863	0.00461507	Klhl33		-0.216459	0.0810461	0.0766926	Atg4d
-0.299348	0.0716287	0.000785803	Mllt3		-0.594849	0.133258	0.000132106	Kndc1		-0.216619	0.0747629	0.0481648	Mef2c
-0.300023	0.102284	0.0370161	Hhatl		-0.594639	0.114899	5.26082e-06	Tpbgl		-0.216831	0.0723696	0.0386128	Rcn2
-0.300602	0.0758723	0.00172699	Tab3		-0.593633	0.224813	0.0460613	A730017C20Rik		-0.21686	0.0841828	0.0913962	Kctd3
-0.301224	0.0828622	0.00514357	Zfp365		-0.592945	0.190736	0.0139588	Adamts6		-0.217311	0.085421	0.0976373	Trmt12
-0.301374	0.0676973	0.000264185	Fsd1l		-0.592841	0.157941	0.0019831	Unc5b		-0.217338	0.0734407	0.0420451	Prmt8
-0.301527	0.0790295	0.00282614	Dusp22		-0.592209	0.0834812	6.3876e-11	Fam19a2		-0.218118	0.0771347	0.0569072	Nop58
-0.302023	0.112324	0.0648134	Zfp169		-0.59153	0.163494	0.00306523	Srsf12		-0.218708	0.0666944	0.0191092	Dzip3
-0.30216	0.115146	0.0748671	Sesn3		-0.591253	0.181227	0.00910397	Slc6a7		-0.218748	0.0839659	0.0864906	Zfp428
-0.302668	0.1029	0.0362473	Kank1		-0.590868	0.121712	2.38264e-05	Nrn1		-0.218896	0.0651043	0.015357	Ap3d1
-0.303472	0.107568	0.0480647	Gpr61		-0.589929	0.115595	7.40034e-06	Tmem101		-0.219396	0.058738	0.00556293	Dhcr24
-0.305193	0.0996365	0.0265953	Grm8		-0.589926	0.201122	0.0222459	Rhpn2		-0.219492	0.0611201	0.00847528	Abcg1
-0.305261	0.091096	0.0121103	Gprasp2		-0.589089	0.191767	0.0154291	Caly		-0.2195	0.0740488	0.041544	Sh3bp5l
-0.305736	0.121367	0.0928546	Kcnh1		-0.588692	0.16011	0.00253072	Cdc25b		-0.220082	0.0827259	0.0779091	Rab9b
-0.306463	0.0695977	0.000320603	Tbc1d30		-0.587252	0.2253	0.0498595	Fam229b		-0.220769	0.0704482	0.027524	Tmem150c
-0.306644	0.0745957	0.00100971	Rimkla		-0.58656	0.196901	0.0198057	Frmd7		-0.220887	0.0689486	0.0231073	Kcna6
-0.30673	0.122578	0.096196	Pigg		-0.586467	0.139124	0.000365298	Kif26b		-0.221121	0.0475072	0.000214586	Hspa4
-0.306936	0.105505	0.0392234	Slitrk5		-0.583763	0.2374	0.0684981	Slc16a14		-0.221155	0.0725915	0.0342408	Cpne3
-0.308238	0.109394	0.0484299	Abcb4		-0.583067	0.188559	0.0145973	Rtn4rl1		-0.221267	0.078027	0.0559549	Zscan29
-0.308495	0.0641544	5.918e-05	Gpt2		-0.582232	0.190359	0.0159977	St8sia1		-0.221313	0.0648781	0.0136846	Rab3gap1
-0.308574	0.0835989	0.00428511	Htr1b		-0.582083	0.174549	0.00729904	Klhl36		-0.221428	0.0572873	0.00373454	Plekhn1
-0.309205	0.0718802	0.000490565	Tfdp2		-0.581593	0.20718	0.0307888	Nog		-0.221972	0.0686796	0.0214569	Tex2
-0.309234	0.10882	0.0457333	Ift81		-0.581464	0.122331	3.76969e-05	P2ry1		-0.222194	0.0535464	0.00138851	Lpar1
-0.309761	0.0750236	0.000949859	Vgll4		-0.580778	0.155824	0.00215644	Nrg2		-0.222203	0.045554	8.39966e-05	Rps6kc1
-0.310458	0.0921209	0.011439	Tmem200a		-0.579505	0.18283	0.0118439	Vps37d		-0.222421	0.0829189	0.0750104	Ddx46
-0.310477	0.0744773	0.000816625	Zbtb11		-0.579094	0.179012	0.00982762	Ednra		-0.222602	0.0527386	0.00109134	Zfp180
-0.310694	0.116756	0.0685328	Slc2a13		-0.57851	0.251018	0.0934999	Slc5a11		-0.223189	0.0617668	0.00804282	Fubp1
-0.311188	0.100278	0.0240645	Chic1		-0.578249	0.0747137	6.44787e-13	Kcns3		-0.223646	0.0794185	0.0583985	Adgrl3
-0.311495	0.0790787	0.00186808	Pomk		-0.578134	0.155422	0.00220704	Map2k6		-0.223707	0.087767	0.0967323	Sprtn
-0.311751	0.107128	0.0391446	Aifm3		-0.577831	0.109779	3.37732e-06	Aifm3		-0.223762	0.0660756	0.0145721	Heatr3
-0.31197	0.10757	0.04014	Lrrc4		-0.575678	0.206827	0.0326398	Nov		-0.224201	0.050877	0.000570959	Smad2
-0.312569	0.0597633	8.19212e-06	Tle4		-0.575445	0.207122	0.0330599	Ccdc68		-0.224252	0.074329	0.0368909	Galm
-0.312714	0.0890472	0.00751081	Adgrb3		-0.575017	0.120639	3.5527e-05	Rab27b		-0.224311	0.0827171	0.0713986	Faap100
-0.312902	0.0950376	0.0142303	Fbxo21		-0.575005	0.154958	0.00226532	Slc16a12		-0.224709	0.0625209	0.00841997	Tmem117
-0.31337	0.0808636	0.00231412	Vstm2a		-0.573016	0.135573	0.000349974	Cdh10		-0.22527	0.0679118	0.0171213	Galnt10
-0.313382	0.12074	0.0797683	Nmrk1		-0.572706	0.0656786	2.46875e-16	Slco5a1		-0.225632	0.0879531	0.093569	Slitrk5
-0.313621	0.103641	0.0291815	Pex6		-0.572621	0.127564	0.000119432	F2r		-0.225793	0.0797974	0.0568621	Noc3l
-0.314288	0.12009	0.0762064	Suox		-0.572433	0.186987	0.0158744	Ttc30b		-0.226166	0.0788282	0.0514495	Rtl6
-0.314679	0.123665	0.088226	Fbxl15		-0.572119	0.141197	0.000684017	Samsn1		-0.226471	0.084852	0.0769483	Grik4
-0.314909	0.109113	0.0412294	Prkg2		-0.570552	0.128798	0.000152022	Mettl21a		-0.22713	0.0717343	0.0254206	Gtf2e1
-0.315244	0.117589	0.0660127	Plcxd3		-0.569162	0.196709	0.0247873	Mrnip		-0.227226	0.0682908	0.0166988	Depdc5
-0.31529	0.0656642	6.11498e-05	Ogfrl1		-0.568698	0.148494	0.00152215	Fbxo16		-0.227368	0.0719853	0.0258706	Golga7b
-0.317359	0.0979998	0.0166573	Nudt12		-0.56865	0.09579	9.07557e-08	Gabrg2		-0.227484	0.0595572	0.00427229	Grip1
-0.317415	0.0919281	0.00896631	Rap2c		-0.568468	0.138762	0.000576656	C1qtnf12		-0.227733	0.0734626	0.0300505	Xpo4
-0.317644	0.0927307	0.00974568	Slc10a7		-0.568451	0.153047	0.00224581	Zfp41		-0.22813	0.0704658	0.0212749	Trp53bp1
-0.317718	0.0812194	0.0020567	Zfp275		-0.567951	0.169417	0.00691818	Smim10l2a		-0.228433	0.0715579	0.0237093	Kpna6
-0.318076	0.108019	0.0359755	Nuak1		-0.567543	0.0998363	3.67879e-07	Galm		-0.228575	0.0596558	0.00415043	Mief1
-0.318209	0.117846	0.0632585	Actr3b		-0.567372	0.107819	3.39581e-06	Bid		-0.228864	0.072851	0.0270617	Lin7c
-0.318455	0.100277	0.0199606	Magi1		-0.566871	0.157977	0.00334735	Zfp658		-0.229366	0.0840704	0.0694319	Luzp1
-0.318463	0.101803	0.0226297	Megf10		-0.566589	0.188099	0.0181303	Ndufaf8		-0.229576	0.0849307	0.0724064	Socs2
-0.318616	0.125564	0.0895524	Igsf3		-0.566254	0.224647	0.0602621	Pbx4		-0.23049	0.0855022	0.0732093	Msl1
-0.318722	0.051822	5.92852e-08	Pcdh7		-0.565635	0.169524	0.00726287	Brca1		-0.23054	0.0607892	0.00467657	Usp33
-0.3197	0.0929832	0.00934613	Kcnv1		-0.565158	0.223488	0.0591567	Susd5		-0.230955	0.0631108	0.00700249	Polr3f
-0.319743	0.118465	0.0632865	Rassf5		-0.564559	0.152785	0.00239145	D7Ertd443e		-0.231489	0.0826027	0.0602916	Hus1
-0.319962	0.106671	0.0311888	Phactr1		-0.563306	0.0660052	1.16591e-15	Ogfrl1		-0.23151	0.0866367	0.0765379	Spice1
-0.320378	0.115933	0.0553078	Klhl3		-0.563005	0.163029	0.00511016	Hrasls		-0.231516	0.0692528	0.0161764	Khdrbs1
-0.32168	0.109898	0.0375888	Gja1		-0.563002	0.110501	7.70203e-06	Nxpe3		-0.23185	0.0758788	0.0335472	Ints10
-0.321761	0.124929	0.082876	St3gal1		-0.562101	0.103948	1.62475e-06	B3galt5		-0.231972	0.0840486	0.0657492	Dhx16
-0.322244	0.0895006	0.00571834	Ankrd13d		-0.561902	0.140474	0.00083011	Dtd2		-0.232038	0.0778283	0.039867	Amer1
-0.322347	0.120732	0.0674404	Hs1bp3		-0.560979	0.159077	0.00404691	Tmem204		-0.232155	0.0893234	0.0874432	Ccdc91
-0.322738	0.101852	0.0203215	Aqp1		-0.559744	0.190626	0.022077	Slc38a11		-0.232189	0.0875436	0.0789955	Nexmif
-0.324088	0.0660058	3.71292e-05	Dock11		-0.558009	0.172631	0.00987853	Ksr2		-0.232323	0.087664	0.0793174	Map6
-0.324602	0.0891801	0.00507783	Susd4		-0.557727	0.0906034	2.54867e-08	Epm2a		-0.232368	0.0461429	4.40007e-05	Cdh11
-0.325381	0.0954167	0.0101687	Usp20		-0.557342	0.11842	4.65011e-05	Pank1		-0.23269	0.0822815	0.0569072	Zfp799
-0.325758	0.0822969	0.00174791	Flt3		-0.556918	0.155873	0.00349702	Lama3		-0.233082	0.0429002	7.44912e-06	Top2b
-0.326478	0.127949	0.0869476	Frs3		-0.556161	0.215027	0.0521586	Esyt3		-0.233273	0.0720949	0.021356	Imp4
-0.327025	0.108313	0.0296653	Ano3		-0.555456	0.105383	3.25682e-06	Paqr5		-0.233591	0.0753656	0.0300748	Fbxl15
-0.327116	0.0730533	0.000240419	Prkcz		-0.554792	0.0931528	8.19799e-08	Trib2		-0.233704	0.081615	0.0521924	Tyk2
-0.32783	0.0982999	0.0126863	Frrs1l		-0.554384	0.14864	0.00214271	Zfp563		-0.233916	0.0559061	0.00122813	Vwc2l
-0.328145	0.127652	0.0836923	Tmem169		-0.554078	0.0678254	2.34427e-14	Scn1a		-0.234235	0.0839289	0.0618346	Nln
-0.328246	0.101445	0.0167493	Itga4		-0.552661	0.102129	1.60358e-06	Nudt12		-0.234301	0.0846375	0.064634	Actl6a
-0.328755	0.115307	0.0447669	Tram1l1		-0.552486	0.148041	0.00212826	A130010J15Rik		-0.234426	0.0760886	0.0314455	Ntng1
-0.328979	0.0825408	0.001601	Cntn4		-0.551262	0.16361	0.00656595	Gpr176		-0.235206	0.0891706	0.0810479	Lmo2
-0.328997	0.123237	0.0674404	Prrt3		-0.550573	0.0988457	6.91575e-07	Dcaf4		-0.235498	0.0832544	0.0569072	Rnf219
-0.329073	0.0632395	9.33047e-06	Ppfibp1		-0.55033	0.130783	0.000376407	Ccdc126		-0.235518	0.0750686	0.027301	Kcnd3
-0.329147	0.0931841	0.00706595	Dcaf4		-0.549694	0.131309	0.000410198	Isl2		-0.23575	0.0572829	0.0015747	Pdgfa
-0.329218	0.0993174	0.0133739	Bhlhb9		-0.547252	0.0945239	2.05165e-07	Isl1		-0.235834	0.0890862	0.0798421	Setd6
-0.329356	0.12958	0.0887645	Jag1		-0.547068	0.174256	0.0128484	Lcp2		-0.236103	0.0869811	0.0711596	Rasal2
-0.329512	0.126968	0.0797683	Fhdc1		-0.546576	0.172542	0.0118979	Grtp1		-0.236217	0.0706993	0.0162213	Gpatch11
-0.330029	0.125692	0.0746593	Aqp11		-0.546256	0.222316	0.0687198	Ccdc189		-0.236396	0.0884549	0.0765177	Tyw3
-0.33074	0.0889281	0.00388647	Fam69b		-0.544212	0.101193	1.8924e-06	Gm42372		-0.237068	0.0900196	0.0815741	Klhl32
-0.331337	0.0818588	0.00128013	Csrnp3		-0.544026	0.0923421	1.17313e-07	Plcd4		-0.237845	0.0816829	0.0467731	Prkg2
-0.331439	0.116451	0.0453144	Evl		-0.543223	0.120283	0.000106955	Dhrs7		-0.237901	0.0794113	0.0386128	Dock10
-0.33152	0.116635	0.0456699	Cdk14		-0.542915	0.153521	0.00392156	Tstd3		-0.238141	0.0591229	0.00214642	Ncbp1
-0.332426	0.0917951	0.00534003	Nr3c2		-0.542596	0.177999	0.0164835	Baiap2l1		-0.238157	0.0844044	0.0577205	Zfp422
-0.332593	0.126365	0.0735847	Pola1		-0.542517	0.166814	0.00937688	Zfp30		-0.238858	0.0544263	0.00061028	2019-03-08
-0.333058	0.114407	0.0390647	Cxxc5		-0.541428	0.0738437	1.23733e-11	Gatd1		-0.239032	0.0696872	0.0129409	Acbd3
-0.333649	0.0906667	0.00445432	Stbd1		-0.541078	0.183468	0.021326	Dpf3		-0.239039	0.0729753	0.019285	Tmco3
-0.334852	0.104752	0.0188429	Faap100		-0.540095	0.151099	0.00348083	Pnmal1		-0.239093	0.0807309	0.0418561	Nr3c1
-0.33496	0.106363	0.0214847	Galnt5		-0.539991	0.101541	2.57111e-06	Shox2		-0.239142	0.0674001	0.00941337	Ralyl
-0.335784	0.10979	0.0269232	Pctp		-0.53966	0.100671	2.05913e-06	Unc119		-0.239483	0.072668	0.0181704	Senp8
-0.335786	0.112088	0.0315056	Frmpd1		-0.539613	0.192606	0.0311548	Rasl11b		-0.23982	0.0830307	0.0492372	Gpd1l
-0.336316	0.094306	0.0063721	Upp2		-0.538692	0.180156	0.0192459	Slc1a1		-0.239873	0.0572454	0.00121278	Plp1
-0.336461	0.0881762	0.00282539	Plcd4		-0.538323	0.182755	0.0215342	Dach1		-0.240385	0.0917852	0.0839808	Sgce
-0.3365	0.102179	0.0142015	Bid		-0.537916	0.0792172	4.83852e-10	Cnr1		-0.240487	0.0898147	0.0756776	Rab15
-0.336525	0.118783	0.0467243	Cbx6		-0.537717	0.126522	0.000318908	Necab2		-0.240581	0.070787	0.0140545	Klhl13
-0.337643	0.0972937	0.00852737	Id4		-0.537003	0.0526247	2.72274e-22	Oxr1		-0.240606	0.0881018	0.0689591	Smc1a
-0.337937	0.0536546	2.52875e-08	Osbpl9		-0.53662	0.170212	0.0124373	Cyp2j12		-0.24064	0.0933475	0.0911441	Klhl3
-0.338302	0.130285	0.0795633	Sstr2		-0.536433	0.226132	0.0818188	Gm3854		-0.240852	0.0852619	0.0572815	Stx1a
-0.338629	0.118057	0.0430909	Cnnm4		-0.536334	0.120591	0.000141237	Ccdc28b		-0.240959	0.0681389	0.00976381	Apoe
-0.339129	0.108124	0.0221636	Ank		-0.535422	0.0752555	5.5313e-11	Prkcz		-0.240992	0.0943439	0.0956318	Lsm12
-0.339989	0.102159	0.0129354	Kcna2		-0.534791	0.181631	0.0216098	Kazald1		-0.241196	0.0938567	0.0925983	Ears2
-0.340782	0.087721	0.00223818	Kcnd3		-0.534241	0.210386	0.0577887	Etv1		-0.241362	0.0936858	0.0913936	Ptprz1
-0.341033	0.107077	0.019496	Zfp770		-0.533775	0.23476	0.0993902	Pde2a		-0.241984	0.071647	0.0148124	Ick
-0.341592	0.118578	0.0417566	Bphl		-0.533481	0.122929	0.000221278	Gpr61		-0.242399	0.074777	0.0211387	Rab31
-0.342051	0.104318	0.0147559	Lhfpl3		-0.532967	0.155472	0.00551554	Fbxl21		-0.242734	0.0855575	0.0558113	Sox2
-0.342472	0.122128	0.0501627	Heyl		-0.532869	0.148044	0.003233	Dnajc28		-0.24311	0.0880665	0.0657409	Usp35
-0.342575	0.12633	0.0618623	Rcsd1		-0.531733	0.148401	0.00339976	Bmpr1b		-0.243349	0.0678595	0.00860949	P4ha1
-0.343649	0.0909679	0.00320861	Pik3r2		-0.531083	0.14264	0.00218187	Zfp804a		-0.243638	0.0769874	0.0254732	Ppp1r37
-0.343876	0.0686298	2.37578e-05	Hecw1		-0.529537	0.177943	0.0199505	Zc3h8		-0.24384	0.0706057	0.0121393	Stk24
-0.344079	0.0811199	0.000620809	Rassf3		-0.52912	0.102289	5.32425e-06	Kcna2		-0.244078	0.0795852	0.0325964	Abcf1
-0.345626	0.0800236	0.000455572	Tmem117		-0.529071	0.185537	0.0275942	Slc37a2		-0.244115	0.0679783	0.00847528	Mettl3
-0.34563	0.102956	0.0119073	Kcnh7		-0.528514	0.229272	0.0934366	Ccpg1os		-0.244343	0.0697543	0.0106573	H2afy
-0.345974	0.104	0.0129795	Golim4		-0.527986	0.207794	0.0575897	Hexim2		-0.244868	0.0916211	0.0765177	Necab2
-0.346148	0.128833	0.0650933	Plxna2		-0.526951	0.133361	0.000994038	Lpar3		-0.244965	0.081631	0.0382301	Lipa
-0.346676	0.085826	0.00131355	Spats2l		-0.526725	0.171934	0.0157667	Fbn1		-0.245139	0.0950933	0.0911441	Adamts5
-0.346753	0.0623401	1.49248e-06	Paqr7		-0.52643	0.221986	0.0819086	Gm14403		-0.245165	0.0813851	0.0373459	Pes1
-0.349313	0.102426	0.0101686	Stk38l		-0.526212	0.141815	0.00226532	Slc25a26		-0.245633	0.0964022	0.096873	Terf2
-0.350754	0.126475	0.0542367	Lnx1		-0.526057	0.089424	1.23128e-07	Slc9a3r2		-0.246573	0.0912998	0.0725307	Nuak1
-0.350881	0.112803	0.0236746	Paqr3		-0.52496	0.230281	0.0982277	Zfp108		-0.247276	0.0901721	0.0678184	Car10
-0.351616	0.127158	0.0551872	Elavl2		-0.524651	0.213102	0.0680673	Ccdc148		-0.247555	0.0931357	0.078278	Zbtb14
-0.351761	0.08108	0.00041882	2610002M06Rik		-0.522292	0.212931	0.0692919	Adora2a		-0.247943	0.0860514	0.0500853	Mcf2l
-0.352782	0.128601	0.057898	Pdk2		-0.521883	0.0957483	1.29891e-06	Vav3		-0.248102	0.0814799	0.0343004	Grm8
-0.353023	0.120577	0.0375546	Ppig		-0.521615	0.166152	0.0128484	L3mbtl4		-0.248131	0.088986	0.0621655	Dse
-0.353242	0.132424	0.0677124	Ppfia4		-0.521063	0.0981137	2.66068e-06	Trim45		-0.24816	0.0896538	0.064634	Hspd1
-0.353655	0.131123	0.063613	Arhgap27		-0.519154	0.187543	0.0338268	Egln3		-0.248247	0.072899	0.0138109	Metrnl
-0.354032	0.11564	0.0266682	Psd4		-0.519111	0.174072	0.0196455	Cntn5		-0.248308	0.0625972	0.00265553	Kidins220
-0.354979	0.133572	0.0691158	Sec22a		-0.517766	0.129359	0.000822829	Nim1k		-0.24834	0.0660213	0.00515404	Spats2l
-0.355472	0.127941	0.0535702	Mppe1		-0.51698	0.181408	0.0276864	Fam103a1		-0.248569	0.0944166	0.0815868	Pwwp2b
-0.3558	0.137573	0.0812134	Zfp503		-0.516546	0.0913671	4.35598e-07	Fbxo22		-0.249414	0.07405	0.0150904	Sema3e
-0.35645	0.139598	0.0867349	Rftn2		-0.516377	0.172937	0.0194853	Fam196b		-0.249821	0.0679324	0.00662234	Lrrc59
-0.356897	0.0770622	0.000126832	Bcar3		-0.516096	0.106393	2.4253e-05	Hmgcs2		-0.250093	0.0704257	0.00939643	Add2
-0.357364	0.139898	0.0865208	Syne4		-0.515677	0.182153	0.0290089	Rpp25l		-0.250168	0.0854981	0.0453242	Gpr27
-0.357926	0.0916443	0.0020916	Cmtm4		-0.515357	0.116196	0.000148743	B3gnt8		-0.250361	0.0948583	0.08079	Cbx8
-0.358782	0.080434	0.000255735	Sgms2		-0.515296	0.0691535	5.25316e-12	Hecw1		-0.250757	0.0894911	0.060311	Bicd2
-0.359435	0.123905	0.040075	Fbxl17		-0.515205	0.120142	0.000273262	Plcxd3		-0.251088	0.0949048	0.0800517	Hnrnpa2b1
-0.360353	0.119887	0.0306495	Mtif3		-0.513754	0.16213	0.0118726	Zfp72		-0.252254	0.0707504	0.00908105	Zmpste24
-0.360958	0.0896755	0.00138581	Armc1		-0.513629	0.0775895	1.5034e-09	Kcnip1		-0.252949	0.0946723	0.0765602	Kcnmb1
-0.361177	0.124635	0.0402419	Mettl21a		-0.513049	0.13658	0.00196813	Pygo1		-0.253129	0.0878186	0.0499618	Srd5a1
-0.361921	0.112909	0.0183599	Pank1		-0.51268	0.199831	0.0546541	Gpc6		-0.253284	0.0794163	0.0238804	Ttc27
-0.36201	0.10417	0.00841283	Tbc1d32		-0.512676	0.103373	1.46483e-05	Sephs2		-0.253502	0.0670075	0.00484395	Vps13c
-0.362713	0.08911	0.00117716	Lzts1		-0.512409	0.100473	7.52608e-06	Rgs6		-0.25357	0.0712787	0.00928302	Trim46
-0.364083	0.137727	0.0714658	Dtd2		-0.511809	0.099681	6.38053e-06	Gpm6a		-0.253607	0.0853738	0.0409971	Fhod3
-0.364258	0.0986715	0.00428231	Rgs3		-0.510139	0.123451	0.000504216	Zfp354c		-0.254214	0.0703863	0.00805272	Cntn3
-0.364827	0.117102	0.0234489	Hells		-0.509277	0.11132	8.30501e-05	Ppm1k		-0.254483	0.0962251	0.080137	Zfp449
-0.364849	0.107901	0.0110505	Slc25a33		-0.509206	0.10214	1.30162e-05	Ypel2		-0.254718	0.0784746	0.020927	Id4
-0.366183	0.095715	0.00273637	Tmem63a		-0.505911	0.151944	0.00740123	Tvp23b		-0.254999	0.0979603	0.0869139	Kbtbd11
-0.366456	0.129861	0.0479912	Oxsm		-0.505712	0.0961341	3.41807e-06	Fbxo21		-0.255107	0.0991176	0.0918791	Ovca2
-0.366705	0.103571	0.00686124	Lmln		-0.505652	0.214172	0.0834573	Kcnj9		-0.255122	0.0583917	0.000656842	Nab1
-0.3669	0.124221	0.0350775	Kcnj12		-0.50539	0.155252	0.00929235	Acad12		-0.255125	0.0816235	0.0280804	Pex14
-0.367202	0.100429	0.00479246	Senp8		-0.50518	0.133586	0.00180078	A930004D18Rik		-0.255432	0.0938262	0.0701064	Traf3ip1
-0.367694	0.0978043	0.00341407	Luzp1		-0.504694	0.170932	0.0212143	Cntnap5c		-0.255554	0.0846383	0.0368219	Dkc1
-0.369904	0.118879	0.0236746	Cers1		-0.504044	0.208119	0.0737954	Sbspon		-0.256068	0.0972265	0.0815741	Gpr35
-0.370497	0.115116	0.0176568	Sntg1		-0.503558	0.120858	0.000440917	2010315B03Rik		-0.256089	0.0942628	0.0708826	Tirap
-0.371177	0.0888143	0.000785803	Fbxo22		-0.503292	0.0954195	3.20798e-06	Cntnap5a		-0.256107	0.0788941	0.020927	Ppm1e
-0.371442	0.0814002	0.000169089	Clrn1		-0.502923	0.134633	0.0021048	Sh2d5		-0.256116	0.0834552	0.0324754	Mphosph8
-0.371578	0.105845	0.00752782	Mlycd		-0.502512	0.171761	0.0226879	Slc25a13		-0.257007	0.0641286	0.00227415	Ythdc2
-0.371681	0.092514	0.00142119	Hs6st2		-0.502327	0.217341	0.0921045	Cx3cr1		-0.257181	0.0860317	0.0391221	Enox2
-0.372145	0.138803	0.0660116	Aldh1l2		-0.502109	0.194168	0.0522177	Hs3st4		-0.257587	0.0589446	0.000656842	Hecw1
-0.372899	0.133475	0.0514973	Cobl		-0.501928	0.125803	0.00086299	Ublcp1		-0.257625	0.0966443	0.0773874	Tanc1
-0.373733	0.131329	0.0453385	Fry		-0.501259	0.205503	0.0711766	Ddx11		-0.257813	0.0837951	0.0317342	Ift81
-0.374071	0.145808	0.0845573	Slc36a1		-0.500944	0.142151	0.00407887	Nars2		-0.258384	0.0641668	0.00215127	Ddx19b
-0.374714	0.125807	0.032835	Tesc		-0.500589	0.144018	0.00475711	Sgcz		-0.258472	0.10136	0.0964855	Fbxo16
-0.375208	0.105323	0.00642694	Gria1		-0.499652	0.185842	0.0413659	Hint2		-0.258748	0.0715971	0.00804282	Tcf20
-0.375743	0.0520935	6.70095e-11	Oxr1		-0.499347	0.148597	0.00674656	Lin7b		-0.258902	0.0995188	0.0871812	Cdv3
-0.376619	0.138174	0.0600913	Syt7		-0.498924	0.151103	0.0080613	Triqk		-0.25942	0.0709458	0.00706942	Ndnf
-0.377302	0.133331	0.0470115	Dapk2		-0.498924	0.103352	2.6965e-05	Kcnh7		-0.260164	0.0511631	3.57909e-05	Ppfibp1
-0.37741	0.122883	0.0260065	Rab36		-0.498605	0.135178	0.00244178	Fbxl15		-0.260263	0.0745266	0.0109887	Cmtm4
-0.37752	0.109718	0.0092682	Gfod1		-0.495872	0.165817	0.0192336	Gm14025		-0.260336	0.0612394	0.000980559	Stip1
-0.378534	0.103031	0.00453017	Zdhhc22		-0.49546	0.122875	0.0007352	Aasdhppt		-0.260475	0.0940865	0.064634	Chst2
-0.378741	0.14375	0.0731724	Osbpl6		-0.494505	0.0750263	1.7998e-09	Camkk1		-0.260512	0.100521	0.0887517	Arid4a
-0.379022	0.124009	0.0270611	Klhdc8a		-0.494458	0.0831457	8.56822e-08	Rassf3		-0.260753	0.0925203	0.0580779	Zfp651
-0.379093	0.0830986	0.000169658	Snx14		-0.494067	0.208158	0.081633	Zfp934		-0.260772	0.0946164	0.0660755	Dmac2
-0.379413	0.148506	0.0864678	Cbx8		-0.493435	0.0761399	3.65274e-09	Bcar3		-0.261363	0.0941773	0.0637755	Pgrmc2
-0.379754	0.148146	0.0848453	Klf5		-0.492404	0.0780997	1.07014e-08	Rab37		-0.261593	0.0908741	0.0504736	Sox10
-0.379965	0.0890747	0.000563145	Frmpd4		-0.491666	0.0869824	4.37425e-07	Cntn4		-0.262149	0.0754667	0.0115097	Mfhas1
-0.380109	0.0848586	0.000239334	Cpne3		-0.490412	0.152671	0.0104543	Aga		-0.262456	0.092033	0.053795	Rcc2
-0.380185	0.107672	0.00706917	Car10		-0.489734	0.122759	0.000863718	St8sia4		-0.262757	0.103146	0.0969352	Zfp41
-0.381105	0.138323	0.0562205	Tox3		-0.489684	0.0817661	6.78398e-08	Tmem117		-0.263222	0.0984315	0.0762463	Pigg
-0.381941	0.116801	0.0151461	Lrrc3		-0.488562	0.158708	0.0151587	Ephx2		-0.263275	0.0728557	0.00804282	Rnpep
-0.382161	0.125638	0.0281142	Kcnk18		-0.487833	0.161317	0.0175583	St8sia5		-0.263313	0.0780396	0.0149104	Gtf3c1
-0.382366	0.114343	0.0123671	Dpp10		-0.487336	0.0946119	5.90205e-06	Lrrn3		-0.264079	0.0670487	0.00293648	Men1
-0.38317	0.15073	0.0887171	Lama3		-0.487174	0.162796	0.0191224	F11r		-0.264228	0.0505261	1.87657e-05	Paqr7
-0.383333	0.117463	0.015433	Ankrd29		-0.486526	0.12492	0.00121963	Smyd4		-0.264728	0.104208	0.0984137	Fdps
-0.384268	0.118917	0.0169575	Arhgap20		-0.486282	0.0959176	8.69209e-06	Usp20		-0.264773	0.0884727	0.0387972	Lemd3
-0.384519	0.0838532	0.000154695	Cdh18		-0.48611	0.0787743	2.3256e-08	Arhgef4		-0.264939	0.102298	0.0890224	Arf6
-0.385473	0.101835	0.00312267	Ly75		-0.485717	0.0531749	6.76387e-18	Pcdh7		-0.265404	0.0719535	0.00636928	Chl1
-0.390081	0.133806	0.0386737	Ppargc1a		-0.484667	0.199899	0.0733537	Mustn1		-0.265686	0.0646608	0.00160729	Plekho1
-0.390674	0.0773636	1.96498e-05	Cnr1		-0.484476	0.0933303	4.8595e-06	Kcnk1		-0.265711	0.0620624	0.000881283	Slc2a6
-0.391183	0.0916199	0.000555055	Cntnap5a		-0.483426	0.126762	0.0016094	Klhdc8a		-0.265913	0.0655101	0.00192845	Arl15
-0.39204	0.109981	0.00639548	Dapk1		-0.483293	0.126289	0.00153763	Gm7271		-0.266164	0.0798416	0.0165286	Polr1b
-0.392372	0.15639	0.0949664	Rnf144b		-0.482936	0.0846306	3.27113e-07	Haghl		-0.266314	0.0639985	0.00133821	Ctr9
-0.393069	0.0988552	0.00165193	Ptprk		-0.482684	0.134844	0.00342959	Tmem169		-0.266578	0.0794986	0.0157175	Synm
-0.393117	0.0949297	0.000908336	Sorcs3		-0.482548	0.140145	0.00527719	Fmo5		-0.266841	0.0984991	0.0717288	Nagpa
-0.393751	0.142539	0.0553711	Rpusd1		-0.482209	0.136489	0.00395912	Ccdc85c		-0.26697	0.0741806	0.00832487	Gabrb2
-0.393755	0.0714938	2.00172e-06	Camkk1		-0.482174	0.129303	0.0021453	Cd55		-0.267283	0.0829326	0.0219435	Sphk2
-0.39468	0.12565	0.0219251	Klhl32		-0.481352	0.156568	0.0153081	Syne4		-0.267463	0.0720888	0.00601828	Setd7
-0.395055	0.1417	0.0523604	Zfp839		-0.481136	0.119606	0.000761644	Ttc38		-0.267947	0.0980078	0.0685994	Alpk1
-0.396019	0.081642	4.89461e-05	Vldlr		-0.481111	0.0611881	2.54954e-13	Gnai1		-0.26838	0.101946	0.0815868	Sart1
-0.396308	0.120799	0.0147053	Diaph3		-0.481001	0.13401	0.00333791	Arhgap27		-0.268468	0.0801297	0.0158152	Hs3st2
-0.396641	0.127543	0.0236746	Tmem178b		-0.480869	0.136587	0.0041211	Dixdc1		-0.268845	0.083977	0.0232346	Cbx4
-0.398082	0.119079	0.0124005	Cdh6		-0.480751	0.099478	2.63362e-05	Pde4d		-0.269005	0.0755791	0.00926539	Rngtt
-0.401242	0.136785	0.0370161	Pnck		-0.479944	0.108511	0.000156347	Car10		-0.269111	0.102463	0.0826458	Kif3c
-0.401694	0.0940351	0.00055089	Gabrg2		-0.479831	0.0768777	1.53076e-08	Gmpr		-0.269117	0.0902622	0.039867	Ppid
-0.401941	0.127043	0.0206477	Ccdc126		-0.47962	0.104087	7.16641e-05	Tmem126b		-0.26932	0.0523409	2.71042e-05	Efr3a
-0.404119	0.105695	0.00275472	AI854703		-0.479355	0.0946763	8.96391e-06	Slc37a4		-0.269791	0.100221	0.0738134	Ewsr1
-0.40448	0.141528	0.0440522	Oas1c		-0.47933	0.197506	0.0730287	Cped1		-0.270529	0.0631799	0.000881283	Kif16b
-0.404998	0.138428	0.0377288	Srrm3		-0.479258	0.181706	0.0464386	Chst5		-0.270971	0.0872777	0.0296695	H2afy2
-0.406873	0.0740632	2.11934e-06	Colgalt2		-0.479162	0.107102	0.000127412	Hhatl		-0.271366	0.0709636	0.004233	Vav3
-0.408621	0.119527	0.00993897	Mccc2		-0.478913	0.185687	0.0530442	Ccdc30		-0.271853	0.104847	0.0886957	Fuz
-0.409493	0.163609	0.0961407	Slc25a13		-0.478884	0.137087	0.00449713	Pik3r5		-0.271904	0.0797767	0.0137525	Gramd4
-0.409506	0.135988	0.0302351	Xk		-0.47822	0.188179	0.0575448	Arhgap18		-0.272112	0.09312	0.0457236	Jpt2
-0.409551	0.109503	0.00362477	Enox2		-0.477976	0.193273	0.066478	Zfp677		-0.272207	0.069408	0.00308879	Pcnx4
-0.410337	0.158849	0.0817369	Tmem151b		-0.477491	0.157826	0.0175035	Cela1		-0.272228	0.100913	0.0729803	Zbtb10
-0.410794	0.0994065	0.00093665	Shox2		-0.477446	0.166634	0.0266366	Grm4		-0.272424	0.0988816	0.0661876	Tmem169
-0.411024	0.090046	0.000168308	Trim45		-0.477322	0.139637	0.00568223	Mkx		-0.273446	0.097959	0.0617757	Dhrs13
-0.411054	0.0762084	3.56902e-06	Gria2		-0.476918	0.15012	0.0116097	Ppcs		-0.273798	0.0567813	0.000106891	Mblac2
-0.411366	0.130161	0.0208514	Lig1		-0.47603	0.114747	0.000473438	Cacng5		-0.27454	0.0777578	0.0099332	Gprc5b
-0.412871	0.0959854	0.000490565	Galm		-0.475617	0.171204	0.0330689	Exd1		-0.274881	0.101599	0.0719239	Socs7
-0.412949	0.159472	0.0807268	Rai2		-0.474431	0.131424	0.00313235	Frs3		-0.275191	0.0869505	0.0254732	Rbm10
-0.413082	0.120008	0.00925327	Pwwp2b		-0.474362	0.137513	0.00516698	Zranb3		-0.275316	0.063796	0.000809557	Fam81a
-0.413549	0.0965397	0.000524041	Tbc1d1		-0.473762	0.144435	0.00863854	Dph7		-0.275506	0.0685114	0.0021741	Hexa
-0.415327	0.148276	0.0505233	Tll1		-0.472867	0.1733	0.0374083	Gstm7		-0.276044	0.0855714	0.0218368	Atf6b
-0.415455	0.123864	0.0120099	1810041L15Rik		-0.47275	0.129842	0.00285661	Nmrk1		-0.27632	0.0829498	0.0166113	Hltf
-0.415595	0.0989841	0.000734604	Dbndd1		-0.471906	0.0765845	2.45657e-08	1190002N15Rik		-0.276424	0.0746888	0.00615835	Gfod2
-0.41566	0.13496	0.0254108	Abca9		-0.471574	0.0999909	4.46212e-05	Oscp1		-0.276617	0.10637	0.0872323	Phyhip
-0.416307	0.120911	0.00923042	Ebf3		-0.471227	0.203803	0.0919322	Chchd2		-0.277081	0.0642967	0.000823908	Lpin1
-0.416481	0.161209	0.081728	Aff2		-0.4708	0.164154	0.026424	Pde1b		-0.277222	0.063173	0.00061028	Arap2
-0.416481	0.164574	0.0907477	Plxnd1		-0.469667	0.113056	0.000462934	Gcdh		-0.278137	0.102924	0.0725183	Rdh5
-0.416488	0.151289	0.0564995	Ndn		-0.469081	0.137161	0.00565711	Ptgr1		-0.278196	0.0839571	0.0172339	Amigo2
-0.41806	0.132592	0.0212968	Tspyl3		-0.468824	0.0835788	5.55469e-07	Rapgef5		-0.278738	0.0991383	0.0590183	Gprin1
-0.419858	0.167502	0.0955485	Zfp955b		-0.46744	0.145919	0.0107236	Fbxo41		-0.278875	0.0693066	0.00216189	Sfxn5
-0.420135	0.112907	0.00386287	Pld5		-0.465803	0.163433	0.0276729	Fahd2a		-0.27894	0.0766124	0.00741707	Insig1
-0.420743	0.118215	0.00648554	Dhrs7		-0.465716	0.140855	0.0079566	Ruvbl1		-0.27902	0.0650016	0.000865816	Snx14
-0.421135	0.115775	0.00511719	Gdpgp1		-0.465437	0.16486	0.0294988	Fam58b		-0.279094	0.078483	0.00931421	Lpcat3
-0.4224	0.0904302	0.000107913	Heatr5a		-0.465262	0.193378	0.0762744	Kcnj4		-0.279204	0.0819846	0.0138109	Klhl25
-0.422999	0.0827954	1.47491e-05	Ankrd26		-0.464471	0.193857	0.0778821	Hal		-0.279219	0.0896733	0.0289893	Pptc7
-0.423741	0.163689	0.0807731	Gstm7		-0.463112	0.179376	0.0526805	Tnfrsf19		-0.279848	0.0961404	0.0468742	Pnn
-0.423915	0.0561491	5.75922e-12	Cdh11		-0.462712	0.134407	0.00528497	Hoxb6		-0.280363	0.0563073	5.4427e-05	Ubfd1
-0.424875	0.0937075	0.000189852	Brinp2		-0.461983	0.127297	0.00296945	Tesc		-0.281304	0.0753545	0.00558384	Tmem63a
-0.424952	0.134941	0.0214847	Rnf128		-0.461154	0.0992293	6.03062e-05	Hs3st2		-0.28143	0.0747273	0.00512292	Iws1
-0.42665	0.160718	0.0695153	Brca1		-0.460936	0.15343	0.018543	Trpt1		-0.281743	0.0953289	0.0423776	Amer2
-0.427606	0.0901759	7.91151e-05	Klhdc8b		-0.460047	0.102403	0.000118101	Coro1a		-0.281797	0.0692176	0.0018491	Pcsk1
-0.429429	0.149371	0.0424086	Fam124a		-0.459365	0.15592	0.0215051	Tex9		-0.28181	0.0700076	0.00215797	Ptgfrn
-0.429507	0.155983	0.0564654	2510009E07Rik		-0.459313	0.151395	0.0171193	Thtpa		-0.282046	0.0658494	0.000881283	Eea1
-0.429708	0.09598	0.000240419	Oscp1		-0.459171	0.0771148	8.23695e-08	Rpa1		-0.282474	0.0882026	0.0231688	Gpr157
-0.429771	0.0975131	0.000316073	Cyp2u1		-0.458439	0.123279	0.00221131	Peli3		-0.282613	0.107363	0.0815971	Mphosph10
-0.430712	0.127952	0.0115782	Robo1		-0.458385	0.0892858	6.38227e-06	Frmpd4		-0.282642	0.0791473	0.00896183	Scly
-0.431154	0.165604	0.0785192	Ptchd4		-0.457667	0.170648	0.0420153	Kcnj11		-0.282687	0.0599846	0.000168285	Phtf1
-0.431949	0.124449	0.00852737	Lurap1l		-0.457523	0.0853078	2.03486e-06	Cpne3		-0.282891	0.0954362	0.041544	Itga6
-0.432001	0.153885	0.0497852	Rarres1		-0.457237	0.171555	0.0436179	Nudt10		-0.283022	0.0754126	0.00529749	Uba6
-0.432046	0.134485	0.0179563	Haus4		-0.456141	0.100559	9.87313e-05	Hip1		-0.28318	0.0878219	0.0218936	Itpripl1
-0.432106	0.0919058	9.45407e-05	Cntn3		-0.456114	0.0634237	3.28053e-11	Pnma2		-0.28344	0.104145	0.0701772	Psd
-0.433206	0.079944	3.14726e-06	Bves		-0.455164	0.0973053	5.28069e-05	Acaa2		-0.28356	0.0811302	0.0109049	Sntb1
-0.433761	0.101689	0.000563145	Rgs4		-0.454748	0.195647	0.0896507	Fancb		-0.28393	0.0759421	0.00550615	Cntnap5a
-0.434077	0.133642	0.0161596	Pcca		-0.454599	0.198824	0.0970464	Ngb		-0.284101	0.0828011	0.0129285	Sema3c
-0.434849	0.145355	0.0317826	Prlr		-0.454207	0.189037	0.0768103	Myl9		-0.284312	0.109824	0.0892104	Lpar3
-0.435637	0.115827	0.0033967	Fam122b		-0.453903	0.122267	0.00225714	Gabra1		-0.284364	0.103242	0.0662307	Manba
-0.43584	0.119837	0.00512287	Peli3		-0.453869	0.0987013	7.46442e-05	Klhl5		-0.285967	0.110264	0.0885945	Arhgap25
-0.436012	0.0923811	8.73766e-05	Pcnx4		-0.453774	0.151141	0.0186319	Cacnb2		-0.286233	0.0713906	0.00226342	Ppif
-0.436329	0.131509	0.0132634	Tnr		-0.45365	0.137592	0.00816792	Hcrtr2		-0.286283	0.0862867	0.0171024	Ankrd50
-0.437158	0.157948	0.0548829	Kcnb1		-0.453326	0.158032	0.026392	Prlr		-0.286778	0.0586137	7.87139e-05	Zyg11b
-0.43763	0.151208	0.0405229	Zfp174		-0.453195	0.136721	0.00776553	Cnih2		-0.28695	0.111303	0.0911441	Ugt8a
-0.437849	0.130249	0.0117475	Slc43a2		-0.452823	0.109669	0.000509587	Kcnip2		-0.287479	0.0555039	2.35228e-05	Ndst4
-0.438854	0.13745	0.019022	Map3k13		-0.452682	0.139011	0.00926951	Foxred2		-0.288016	0.0538756	1.07343e-05	Cyb5b
-0.43948	0.113559	0.00235754	Kcna4		-0.452419	0.173638	0.0499798	Pstk		-0.288299	0.10502	0.0673363	Zfp839
-0.439566	0.0941385	0.000108526	Prmt8		-0.452175	0.172384	0.0480098	Pcdhgc4		-0.288417	0.0941891	0.0329519	Nfe2l1
-0.440433	0.171654	0.0845268	C530008M17Rik		-0.452049	0.133197	0.00612143	Rita1		-0.288905	0.0891057	0.0211387	Plekha4
-0.440535	0.132595	0.0131108	Manba		-0.451379	0.131576	0.00548518	Mterf4		-0.289557	0.0498947	1.173e-06	Hspa4l
-0.442066	0.177622	0.0987366	Sh3gl2		-0.450945	0.124507	0.00303289	Rcsd1		-0.290081	0.102775	0.0576138	Idh1
-0.442932	0.0984861	0.000221768	Rgs6		-0.450749	0.091416	1.67898e-05	Gprc5b		-0.290342	0.0961349	0.0367979	Map3k12
-0.443397	0.167221	0.0700704	Zc3h8		-0.450523	0.184875	0.0714581	Myo5b		-0.290499	0.0800298	0.0076709	Afap1l2
-0.44367	0.165651	0.0663557	Gm1043		-0.450171	0.177744	0.0586689	Lekr1		-0.290507	0.0873331	0.016732	Ubox5
-0.444747	0.119663	0.00391529	Glb1l2		-0.449779	0.12896	0.00457695	Calb1		-0.290909	0.110648	0.0822046	A430033K04Rik
-0.444959	0.128161	0.00850713	Calb1		-0.448899	0.196779	0.0979072	Tcte2		-0.291117	0.0802941	0.00776989	Rgs6
-0.445177	0.137793	0.0169788	1700019D03Rik		-0.448528	0.148734	0.0179595	1700019D03Rik		-0.291473	0.107386	0.0711596	Ppfibp2
-0.445209	0.140017	0.0197804	Pgf		-0.448402	0.119637	0.00201944	Zfp14		-0.291476	0.0863484	0.014856	Ring1
-0.445738	0.124997	0.0063721	Cpne4		-0.447784	0.173254	0.0523554	Aamdc		-0.292142	0.0808776	0.00805272	Hells
-0.447438	0.148684	0.0303418	Tmem132c		-0.447496	0.154219	0.0242918	Tspyl3		-0.292404	0.0973487	0.0379899	Gprin2
-0.447693	0.161834	0.0550759	Kcnj11		-0.447435	0.121332	0.00244805	Klhl3		-0.29257	0.107463	0.0701064	Trdmt1
-0.448142	0.100442	0.000254947	B3galt5		-0.446238	0.0914057	2.1091e-05	Ankrd13d		-0.2928	0.114598	0.0955189	Rftn2
-0.44819	0.13758	0.0156972	Oprd1		-0.445751	0.184111	0.0739368	Rgs9		-0.293169	0.0869541	0.0150292	Pgbd5
-0.448507	0.119876	0.00361044	Prrg1		-0.445625	0.0928481	3.05284e-05	Cmtm4		-0.293309	0.0934204	0.0271761	Ctnnal1
-0.448838	0.0963935	0.000114791	Eva1c		-0.445113	0.0777482	2.94827e-07	Tab3		-0.293364	0.105341	0.0624015	Tmem28
-0.449006	0.107604	0.000803859	Cdh12		-0.445021	0.119058	0.00208862	Rasgrp1		-0.294069	0.051851	2.38143e-06	Slc25a1
-0.450915	0.163065	0.0551872	Fam20a		-0.444915	0.161011	0.0342304	Zfand1		-0.294097	0.0932112	0.0261135	Tmem181a
-0.452381	0.143188	0.0209104	2310022B05Rik		-0.444592	0.141682	0.0128912	Vstm2l		-0.294943	0.0930862	0.0253088	St8sia4
-0.453571	0.0664094	9.04509e-10	Ndst4		-0.44459	0.178495	0.0641797	Lamtor4		-0.295275	0.103867	0.0550519	Dnaja4
-0.453855	0.0917786	3.16336e-05	Pdcd4		-0.444442	0.0736038	5.05465e-08	Tfdp2		-0.295627	0.0637331	0.000228762	Ddx17
-0.454179	0.178385	0.0879052	Chd3os		-0.444404	0.106704	0.000443756	Pot1a		-0.295634	0.0676969	0.000660908	Usp11
-0.455007	0.100608	0.000198258	Kcns1		-0.443967	0.153951	0.0253988	Synpr		-0.295657	0.102574	0.0499618	Fam198b
-0.456105	0.178964	0.0874997	Fam98b		-0.443899	0.115077	0.00138999	Dpp10		-0.296002	0.111968	0.0801701	Wdr72
-0.456149	0.111753	0.00112478	Mpped2		-0.443398	0.142987	0.0142576	Cbwd1		-0.296081	0.0931415	0.0246141	Kctd11
-0.457283	0.144872	0.0210625	Prex1		-0.443161	0.142532	0.0139431	Thnsl2		-0.297006	0.0879201	0.0148124	Rita1
-0.458203	0.164419	0.0525139	Cacng2		-0.442678	0.133232	0.00757099	Ptges		-0.297123	0.0622011	0.000127937	Bcor
-0.458746	0.133042	0.00908965	Lman2l		-0.442498	0.0822061	1.8489e-06	Phtf2		-0.297892	0.0838654	0.00938211	Clstn3
-0.459577	0.119794	0.0026551	Rassf4		-0.442311	0.0986714	0.000122844	Id4		-0.298863	0.0993675	0.0376777	Ggcx
-0.459769	0.0967392	7.59767e-05	Unc119		-0.442295	0.153031	0.0250048	Tbcc		-0.298879	0.101619	0.0439083	Sh3gl3
-0.460419	0.120147	0.00267781	Necab2		-0.441838	0.177588	0.064507	Ptchd4		-0.299427	0.111452	0.0745387	Crispld1
-0.461392	0.132239	0.00805019	Atg4c		-0.441667	0.110659	0.000858428	Mrpl2		-0.300782	0.117003	0.0924773	Apol8
-0.46242	0.120899	0.00274265	Rimbp2		-0.440604	0.179033	0.0682008	2900055J20Rik		-0.300825	0.0930438	0.0214152	Krcc1
-0.462851	0.137807	0.011849	Kif26b		-0.439799	0.125366	0.00429741	Hunk		-0.301921	0.0909239	0.0169768	Prss35
-0.464611	0.162445	0.0438586	St3gal5		-0.438795	0.155365	0.0294635	Nudt11		-0.302783	0.0681165	0.000500043	Hnrnph1
-0.46474	0.14607	0.0197023	Map2k6		-0.43862	0.145582	0.0180982	Sema3d		-0.303179	0.0940018	0.0218606	Mex3d
-0.464751	0.0998626	0.00011558	Ypel2		-0.438378	0.129469	0.00625142	4930452B06Rik		-0.303366	0.0571849	1.31281e-05	Mpdz
-0.465041	0.121327	0.00267295	Tnfrsf11a		-0.438295	0.158826	0.0345893	Thap3		-0.303531	0.0724864	0.00122082	Myo1e
-0.466218	0.151802	0.0260065	Uprt		-0.438219	0.108584	0.000727554	Ano3		-0.304382	0.10679	0.0539976	Mapk7
-0.466802	0.134214	0.00834182	Dixdc1		-0.436917	0.0698697	1.44334e-08	Rnf19a		-0.304486	0.0783722	0.00348717	Ift122
-0.466978	0.141964	0.01434	Pnmal2		-0.436896	0.126614	0.00515382	Mpst		-0.304551	0.0809432	0.00515404	Exoc8
-0.467479	0.11923	0.00198775	Rab27b		-0.43661	0.176142	0.0657486	Zcchc12		-0.304836	0.116392	0.0839808	Tgfb2
-0.467516	0.185398	0.0925726	Dnase1		-0.43645	0.1432	0.0165022	Rftn2		-0.305143	0.116295	0.0831055	Nhs
-0.467893	0.130064	0.00577176	Kndc1		-0.436403	0.103453	0.000361601	Itga4		-0.305978	0.082555	0.00605338	Pde4d
-0.468141	0.11554	0.00126206	Amacr		-0.435352	0.139705	0.0136703	2810021J22Rik		-0.306335	0.0679243	0.000388498	Pls1
-0.468275	0.121024	0.00236171	Gabra1		-0.435331	0.0857006	8.28868e-06	Eepd1		-0.30635	0.0563049	7.26296e-06	Aacs
-0.468524	0.0792935	2.27756e-07	Extl2		-0.434647	0.186221	0.0879422	Ahrr		-0.306662	0.104702	0.0450658	Jakmip1
-0.46986	0.177598	0.0711436	Lrch2		-0.434266	0.156767	0.0336927	Zxdb		-0.306884	0.0857437	0.00873677	Qtrt2
-0.469871	0.147094	0.0189395	Esr1		-0.434147	0.123917	0.00435799	Cdh8		-0.307022	0.0715864	0.000877217	Eepd1
-0.47013	0.150048	0.0223432	Rps6ka6		-0.434142	0.169095	0.054417	Slc25a29		-0.307041	0.0632147	9.22787e-05	Slc35f1
-0.470798	0.16604	0.0464133	Ppp1r3b		-0.434023	0.17418	0.0641067	Mpp3		-0.307084	0.108676	0.0572289	Pnmal1
-0.471553	0.112655	0.000768633	Tpbgl		-0.433778	0.104089	0.000439696	Acad11		-0.307335	0.0870871	0.00993594	Ptprk
-0.472145	0.0825252	6.36213e-07	Rapgef5		-0.433642	0.0566891	1.25475e-12	Dnajc6		-0.307726	0.089779	0.0130034	Szrd1
-0.472404	0.0737514	1.32142e-08	Abcg1		-0.433531	0.126502	0.00552876	Xylt2		-0.308004	0.0765288	0.00215927	Map9
-0.473212	0.0640157	1.82761e-11	Slco5a1		-0.433376	0.127429	0.00599741	Sirt5		-0.31048	0.0893801	0.0115097	Prom1
-0.474022	0.0621381	3.19455e-12	Lrrn1		-0.432434	0.105598	0.000579258	Lmln		-0.311111	0.112214	0.0642154	Mpz
-0.474045	0.0993505	6.99431e-05	Tppp		-0.431425	0.170888	0.0598061	Fam212a		-0.311331	0.0923648	0.0150562	Myef2
-0.474533	0.12045	0.00186609	Morc4		-0.431411	0.171468	0.0609259	Cpeb3		-0.3116	0.0970691	0.0226786	Ezr
-0.475525	0.134074	0.00674285	Ccdc85c		-0.430952	0.130177	0.0078611	Trim23		-0.311725	0.0743741	0.0012107	Gpr61
-0.476059	0.181511	0.0750834	Cavin1		-0.429935	0.159612	0.0408412	Ccdc120		-0.312083	0.0778941	0.00227894	Ntrk2
-0.477669	0.18874	0.0907477	St8sia1		-0.429503	0.101036	0.000317814	Cyp2u1		-0.312469	0.0757607	0.00152355	Marf1
-0.479596	0.134429	0.00636065	Slc35f4		-0.42915	0.131918	0.0093521	Pdlim2		-0.312654	0.102294	0.0334799	Zswim3
-0.480246	0.106003	0.000192662	Diras2		-0.428656	0.131465	0.00915993	Nell2		-0.313254	0.0998628	0.0273202	Insc
-0.480277	0.103655	0.000126122	Plcl1		-0.428643	0.12708	0.00649882	Kcnj12		-0.313847	0.062605	4.77385e-05	Dhx15
-0.483336	0.171129	0.0477813	Rgs2		-0.427695	0.165865	0.0530576	Fgf18		-0.314259	0.0682431	0.000264231	Fkbp9
-0.484101	0.0926472	8.35803e-06	Trib2		-0.427651	0.131739	0.00954605	Fry		-0.31753	0.0862051	0.00648646	Sorcs1
-0.484332	0.120736	0.00145122	Htr4		-0.427632	0.0958911	0.000134139	Slc10a7		-0.317929	0.0917469	0.0117867	Traf3
-0.4846	0.155753	0.0236746	A3galt2		-0.427389	0.0751392	3.63064e-07	Abcg1		-0.318072	0.118851	0.0759326	Olfml1
-0.485441	0.0722271	1.78002e-09	Ccdc74a		-0.42711	0.111101	0.00145314	Pctp		-0.318692	0.089204	0.00892503	Dhh
-0.48553	0.186152	0.0778204	Cdkl1		-0.426825	0.0772722	8.86854e-07	Mblac2		-0.318996	0.0916843	0.011393	Rcn1
-0.486648	0.0981684	2.9969e-05	Klhl5		-0.42682	0.0956185	0.000132106	Brinp2		-0.319137	0.0876687	0.0074224	Lrrc4
-0.487388	0.0940834	1.04355e-05	Vav3		-0.426461	0.0826576	5.65839e-06	Sord		-0.319379	0.1186	0.0736617	Trhde
-0.488781	0.0982567	2.77325e-05	Wdr17		-0.426359	0.0730067	1.55741e-07	Ncald		-0.319419	0.0789129	0.00200336	Lurap1
-0.489868	0.142365	0.0092682	2019-03-11		-0.426334	0.182982	0.0886178	Tmem72		-0.320126	0.111295	0.0507039	Col25a1
-0.490081	0.0977271	2.33126e-05	Pde4d		-0.426185	0.177794	0.0777375	Rpp40		-0.320576	0.078121	0.00163136	Gatm
-0.491758	0.129307	0.00294184	Dusp5		-0.425425	0.138626	0.0155414	Nxt2		-0.320865	0.0990786	0.0212749	Pgp
-0.4918	0.0930328	6.17703e-06	Tbc1d8		-0.425289	0.0647537	2.08759e-09	Sv2b		-0.320936	0.063505	4.08417e-05	Clrn1
-0.493161	0.181487	0.0612148	Tmem72		-0.424696	0.186605	0.0989504	Lrch2		-0.3214	0.118732	0.0718846	P2rx7
-0.493994	0.143075	0.00896631	Sema3d		-0.424652	0.121197	0.00435632	Rassf4		-0.322033	0.121269	0.0786711	Car8
-0.494032	0.108055	0.000162812	Nxpe3		-0.424508	0.122641	0.00498417	Kcnt2		-0.322909	0.0787343	0.00163909	Fam129a
-0.495261	0.134759	0.004521	Tmem229a		-0.424212	0.083622	8.56099e-06	Elp2		-0.323436	0.0844464	0.00416631	Ahr
-0.495718	0.143337	0.00880726	Tspoap1		-0.423401	0.144458	0.0223505	Mettl8		-0.323726	0.0874661	0.00615835	Rbm45
-0.5	0.147154	0.0105373	Nrg2		-0.42333	0.161428	0.0480676	Rps6ka6		-0.323798	0.106921	0.0359519	6430571L13Rik
-0.500117	0.124986	0.00150785	Mansc1		-0.423179	0.0725103	1.58765e-07	Ephx1		-0.323903	0.0971006	0.0164562	Hnrnpm
-0.500339	0.14024	0.00636065	Tmem94		-0.423107	0.0798409	2.8235e-06	Nkrf		-0.323964	0.0677319	0.000125869	Klhdc8b
-0.502762	0.155334	0.0167262	Gpr176		-0.422758	0.0831761	8.17014e-06	Csrnp3		-0.324378	0.109099	0.0407149	Mlc1
-0.50284	0.156247	0.0176568	Ephx2		-0.422749	0.0903026	5.19712e-05	Hdac11		-0.325316	0.0728409	0.000460411	Akap17b
-0.50359	0.137916	0.00487248	Trpc3		-0.421795	0.142985	0.0213196	St6galnac3		-0.325322	0.110072	0.0423776	Map2k6
-0.50376	0.108078	0.000112481	Slitrk1		-0.42085	0.0991313	0.000324554	Trim16		-0.325571	0.0946942	0.0126352	Mrgprd
-0.505562	0.196103	0.0825051	Mpped1		-0.420739	0.167868	0.0621149	Hs3st1		-0.326097	0.0924665	0.00996436	Car5b
-0.505711	0.143225	0.00706917	Fbxo41		-0.420343	0.137665	0.0162154	Pgap2		-0.326568	0.0847626	0.00389286	Lrrtm1
-0.507068	0.177	0.0434833	Adgra1		-0.420234	0.162944	0.0530442	Bet1		-0.32753	0.0603595	7.60055e-06	Sc5d
-0.510028	0.103058	3.11013e-05	Rasgef1b		-0.419877	0.140284	0.0190995	Mtx2		-0.327892	0.0647318	3.91629e-05	Rbm28
-0.510222	0.174689	0.0382492	Agtr1a		-0.419819	0.0547236	1.06041e-12	Osbpl9		-0.328161	0.0859608	0.00428907	Ccdc184
-0.510384	0.164857	0.024522	Lrguk		-0.419795	0.168485	0.0641067	Itgb3bp		-0.328324	0.0990507	0.0171845	Prkcq
-0.510579	0.12407	0.000993598	Mob3b		-0.419744	0.133391	0.0126295	Elmod3		-0.329372	0.0503805	2.05449e-08	Ermp1
-0.511057	0.167341	0.0272581	Olfm3		-0.419522	0.0932667	0.000115433	Dip2a		-0.329381	0.0878291	0.00532427	Rgs4
-0.512495	0.13336	0.00259594	Lpar3		-0.418802	0.175672	0.0798181	Mrvi1		-0.330046	0.0804551	0.00163648	Tbc1d1
-0.512692	0.135639	0.00318571	Pygo1		-0.418342	0.146137	0.0268062	Epha7		-0.330083	0.129649	0.0972051	Igdcc4
-0.514017	0.166578	0.02506	Slc6a7		-0.418182	0.0856147	2.08799e-05	Bves		-0.330633	0.0985317	0.0156412	2019-09-11
-0.514079	0.169348	0.0285296	Cpeb3		-0.418152	0.180183	0.090223	Epyc		-0.331308	0.100231	0.0176739	Plekhh3
-0.519574	0.139014	0.00365169	Pnmal1		-0.417565	0.159006	0.0476916	C1d		-0.331367	0.0672039	6.65972e-05	Aars2
-0.519577	0.186806	0.0531885	Zfp711		-0.417547	0.147776	0.0293843	Sdhaf3		-0.331445	0.0596426	4.18245e-06	Vgll4
-0.520049	0.178288	0.0385974	Ednra		-0.417502	0.181354	0.0940449	Tmem14a		-0.331701	0.0652503	3.58361e-05	Abhd4
-0.522517	0.209937	0.0987366	Zfp385a		-0.417208	0.0927089	0.000114424	Nr3c2		-0.332812	0.0845818	0.00296921	Thsd7b
-0.522927	0.18151	0.0417566	Syndig1		-0.417033	0.0977669	0.00029984	Slc5a3		-0.333126	0.125449	0.0786711	Tmem132c
-0.52836	0.194499	0.0613246	Kcng2		-0.416119	0.0775897	2.03486e-06	Arap2		-0.333585	0.122095	0.0688662	Otop1
-0.529423	0.210074	0.092722	Rwdd2a		-0.415402	0.107391	0.00134023	Lhfpl3		-0.333624	0.0769685	0.000750454	Serpine2
-0.529766	0.193553	0.0586527	Fbln7		-0.415347	0.182416	0.0987498	Syndig1		-0.334389	0.0911684	0.00684305	Chst15
-0.531044	0.086392	6.02635e-08	Pls1		-0.414843	0.129895	0.0110567	Zfp930		-0.335089	0.0857068	0.00319497	Khdrbs3
-0.534708	0.0958513	1.3649e-06	Galnt18		-0.414793	0.111061	0.00210896	Cmpk2		-0.335298	0.10624	0.0260628	Ush1g
-0.53862	0.172512	0.0229966	Kcnk2		-0.414165	0.176847	0.0866283	Prdm8		-0.337236	0.131493	0.0936981	Itm2a
-0.539407	0.16241	0.0131419	Pde1b		-0.413902	0.113085	0.00267825	Nlgn1		-0.337272	0.0998609	0.0148124	Shh
-0.539441	0.174953	0.0251971	Cnnm1		-0.41321	0.105048	0.00106046	Adgra3		-0.337489	0.0877082	0.00393574	Fasn
-0.540611	0.097467	1.62033e-06	Hs3st2		-0.412965	0.141506	0.0231526	Zfp120		-0.337856	0.089637	0.00508149	Rfxap
-0.540848	0.200224	0.0632109	Gpc6		-0.412922	0.105006	0.00106478	Grm8		-0.338622	0.116749	0.0479514	Fzd8
-0.544893	0.211789	0.083301	Fstl4		-0.412838	0.0848783	2.28938e-05	Gprasp1		-0.338665	0.0757446	0.00045363	Brinp2
-0.545311	0.0738651	1.9477e-11	1190002N15Rik		-0.412491	0.11939	0.0050864	Sntg1		-0.339057	0.107136	0.0254732	Rab11fip4
-0.545519	0.0891483	7.06312e-08	Oprl1		-0.412016	0.114079	0.00311969	Dbt		-0.339195	0.0733321	0.000242579	Lzts1
-0.550103	0.208839	0.0732606	Efnb2		-0.411442	0.156062	0.046561	Rarres1		-0.339313	0.0728195	0.000211149	Shox2
-0.55052	0.141195	0.00213026	Sema7a		-0.411375	0.154341	0.0436179	Dnajc12		-0.339743	0.115554	0.0440108	Prokr2
-0.552765	0.0977242	8.90194e-07	Dgkg		-0.410989	0.127391	0.0100346	Alg6		-0.340224	0.114239	0.0402156	Msmo1
-0.554952	0.183722	0.0295774	Ccdc160		-0.410387	0.157553	0.0500462	Arhgap15		-0.340246	0.120165	0.0565706	Steap3
-0.555066	0.0879351	2.35278e-08	Abcd2		-0.410234	0.110214	0.00218943	Mlycd		-0.34045	0.0766812	0.000506612	Pdxk
-0.555634	0.132618	0.000760904	Bmpr1b		-0.409467	0.100873	0.000665387	Dcaf12l1		-0.34182	0.0850935	0.00220271	Tmcc2
-0.555811	0.0946982	2.8037e-07	Grin3a		-0.409143	0.111585	0.00261821	Asic1		-0.342004	0.128632	0.0781493	Klhl33
-0.559238	0.149545	0.00362719	G0s2		-0.40902	0.114931	0.00365943	Pex7		-0.342903	0.0840715	0.00179665	Hnrnpc
-0.560464	0.161914	0.00872579	Cyp2j12		-0.408751	0.118984	0.0054093	Dut		-0.343201	0.130205	0.0812783	Kcnmb2
-0.562458	0.204	0.0559922	Grip2		-0.408554	0.105338	0.00129184	Mtif2		-0.343284	0.113018	0.0350293	Cntnap5b
-0.563578	0.144341	0.00209495	Adra2c		-0.408006	0.155718	0.0483136	Igdcc4		-0.343865	0.111218	0.0306666	Hnrnph3
-0.564306	0.172088	0.0147559	Fbn1		-0.407822	0.159726	0.0560925	Wdr92		-0.345516	0.133704	0.0901057	Irf2bpl
-0.56555	0.193469	0.0379767	Hrh1		-0.40774	0.129715	0.012701	Dhodh		-0.346464	0.0761059	0.00032567	Mapt
-0.565969	0.208761	0.0619478	Lyplal1		-0.407508	0.0976129	0.000428604	Enoph1		-0.34816	0.0990622	0.0103284	Adora1
-0.568273	0.142312	0.00155621	Gprin3		-0.407315	0.17695	0.094053	Rnf135		-0.348211	0.113699	0.0329356	Dusp19
-0.569153	0.0942241	1.11505e-07	Nwd2		-0.407272	0.153986	0.0456211	Dhfr		-0.348638	0.131901	0.0802249	Nrp2
-0.569637	0.100828	9.22484e-07	Gabrb2		-0.406186	0.0754278	1.82843e-06	Fam149a		-0.350278	0.055355	6.81302e-08	Bcar3
-0.569975	0.0969431	2.65951e-07	Slc5a3		-0.406133	0.105359	0.00140161	Pgbd5		-0.350564	0.0793972	0.000553336	Pex6
-0.570106	0.199077	0.0434833	Apol8		-0.405853	0.0843081	2.85892e-05	2019-09-04		-0.351449	0.057666	2.57758e-07	Steap2
-0.570288	0.127301	0.00023926	Chrm2		-0.405756	0.0912531	0.000141783	Auh		-0.351824	0.0824023	0.000918671	Srrt
-0.57096	0.200772	0.0455237	Kcnn2		-0.404566	0.168783	0.0777375	Ppp1r3b		-0.35194	0.119848	0.0442633	Snx30
-0.57165	0.175671	0.0158804	Ldb3		-0.404454	0.159632	0.0585473	Serpinb9		-0.352268	0.136428	0.0903217	F11r
-0.574318	0.171441	0.0121427	Lingo1		-0.404249	0.107452	0.00192665	Epha6		-0.353369	0.0870408	0.00192778	Bbs7
-0.577994	0.140636	0.00101181	Kcnk13		-0.40416	0.0947155	0.00029888	Kcnv1		-0.35371	0.109235	0.0212749	Riox2
-0.578606	0.175881	0.014337	Baiap2l1		-0.404045	0.133675	0.0176263	Sdhd		-0.353843	0.0884143	0.00231108	Agpat4
-0.580289	0.165784	0.00777127	Prickle1		-0.403971	0.097063	0.000448979	Bri3bp		-0.354448	0.125319	0.0569072	Cybrd1
-0.581652	0.202482	0.0425444	Esrrb		-0.403581	0.11875	0.00603446	Kcnh5		-0.355497	0.0659162	8.83138e-06	Lrrfip1
-0.582071	0.160547	0.0052807	Zfp946		-0.403476	0.129091	0.0133597	Robo1		-0.355749	0.120379	0.0423776	Tmem94
-0.582395	0.196795	0.0345814	Tlr5		-0.403401	0.125587	0.0104543	Fam241b		-0.355923	0.130833	0.0703198	Prdm8
-0.584279	0.208308	0.0501147	Pidd1		-0.401827	0.116741	0.00528723	Kcna4		-0.356268	0.129248	0.0660755	Frem1
-0.585665	0.144512	0.00125921	Xkr8		-0.401556	0.113801	0.00401703	Fam35a		-0.356956	0.0611824	1.03819e-06	Hmgcr
-0.586392	0.0990158	2.11732e-07	Htr7		-0.401548	0.11025	0.00284548	Zfp770		-0.35719	0.111297	0.0227074	Lman2l
-0.590105	0.220267	0.0662979	Kdm4d		-0.401504	0.12966	0.0144341	Zfp13		-0.357301	0.0590584	3.29849e-07	Chn2
-0.592241	0.0958467	5.02262e-08	Cdk5r1		-0.401014	0.0731912	1.11639e-06	Ckap5		-0.357542	0.0863212	0.00142711	Amd1
-0.595543	0.118978	2.43231e-05	P2ry1		-0.400888	0.0994259	0.0007352	AW209491		-0.35954	0.12249	0.0442987	Slc16a12
-0.599152	0.200088	0.0315405	Zdhhc23		-0.40078	0.144331	0.0331567	Meis1		-0.360079	0.106841	0.0150595	Hoxb6
-0.600409	0.165464	0.00524426	Dscam		-0.400432	0.0907038	0.000161631	Ilvbl		-0.360456	0.0482032	3.85526e-11	Fam102b
-0.601485	0.15781	0.00286327	Etfa		-0.400249	0.10912	0.00260838	Larp6		-0.362018	0.0699136	2.35277e-05	Kcnk10
-0.601677	0.219747	0.0585913	Susd5		-0.399894	0.158212	0.0593427	Mgst3		-0.36296	0.129804	0.0611079	Ninl
-0.603691	0.114449	6.5353e-06	Fgf9		-0.399781	0.117092	0.00576402	Lrrc57		-0.36359	0.0912641	0.00247673	Hsd17b7
-0.604133	0.175125	0.00904571	Kirrel3		-0.399412	0.104237	0.00151296	Mrpl45		-0.366058	0.116839	0.0275314	Trpc3
-0.606285	0.165081	0.00454241	Klhl33		-0.399296	0.162664	0.0690182	6720489N17Rik		-0.366795	0.0691656	1.31592e-05	Sqle
-0.606399	0.195085	0.0237357	Hapln1		-0.399108	0.0957379	0.000438741	Fstl5		-0.366991	0.114724	0.0233778	Opn3
-0.60683	0.133177	0.000173301	Cntnap5b		-0.39896	0.0777906	6.54647e-06	Abtb1		-0.367089	0.13178	0.0624015	Gstm7
-0.608339	0.170688	0.00639548	Ksr2		-0.398695	0.162939	0.0701611	Prpsap2		-0.367884	0.0973937	0.00493055	Chordc1
-0.609058	0.131003	0.000117967	Cdh10		-0.39832	0.0778826	7.00779e-06	Slc25a25		-0.367903	0.0972822	0.00486062	Adcyap1
-0.611561	0.190518	0.0181036	Sema5b		-0.39831	0.118141	0.0065273	Klhl25		-0.367953	0.0739914	5.5342e-05	Stbd1
-0.612661	0.148675	0.000973399	Bambi		-0.397839	0.11378	0.00445039	Mat2b		-0.367966	0.102686	0.0086376	Cdr2l
-0.612738	0.242312	0.0910796	Cir1		-0.397432	0.1119	0.00374654	Qrsl1		-0.368258	0.0836335	0.000578079	Ust
-0.615479	0.133873	0.00014693	Vstm2b		-0.397077	0.171702	0.0918564	Med6		-0.368292	0.0872278	0.00109134	Aqp1
-0.616049	0.179629	0.00961924	Egln3		-0.39624	0.0758803	4.1727e-06	Rimkla		-0.368666	0.117394	0.0271357	Jag2
-0.616791	0.0908317	1.15651e-09	Ntng1		-0.394996	0.0933201	0.000341689	Pdcd4		-0.368925	0.0827281	0.000471211	Slc5a3
-0.618833	0.205385	0.0301368	Pmfbp1		-0.392679	0.141286	0.0329781	Bckdhb		-0.368994	0.109973	0.0156412	Swap70
-0.619584	0.139273	0.000267448	Zfp804a		-0.392473	0.0947732	0.000486948	Adck1		-0.369569	0.13581	0.0702026	Kcnj9
-0.622313	0.113466	2.22215e-06	Fndc5		-0.392325	0.0884534	0.000148743	1810030O07Rik		-0.369712	0.121822	0.0352923	Esrrg
-0.6233	0.121756	1.41868e-05	Csmd3		-0.392066	0.162214	0.0745382	Etfa		-0.370796	0.0825199	0.000416549	Pank1
-0.624012	0.111739	1.32341e-06	1110032F04Rik		-0.391424	0.0986485	0.000934769	Bivm		-0.371402	0.102971	0.00817554	Enpp1
-0.624511	0.180572	0.00880726	Dach1		-0.39102	0.149045	0.0479648	Haus3		-0.372408	0.120286	0.0303599	Srpx
-0.626035	0.12055	9.7744e-06	Ccdc141		-0.390765	0.0524265	5.19016e-12	Usp46		-0.37291	0.109355	0.0137087	Sh3bp1
-0.62634	0.212587	0.0358126	Lrrn2		-0.390635	0.0772886	9.34839e-06	Slc35f1		-0.37503	0.12494	0.0382026	Cald1
-0.628281	0.162688	0.00242718	Zfp286		-0.390182	0.0611964	6.86622e-09	Lgi3		-0.376111	0.122235	0.0317342	Ahrr
-0.628406	0.197695	0.0198141	Flrt1		-0.389254	0.11137	0.00447134	Slitrk1		-0.376158	0.0927222	0.00194224	Cyp51
-0.636424	0.244147	0.0780565	Lingo4		-0.389079	0.111039	0.004356	Cmc2		-0.376398	0.0601699	1.06557e-07	1190002N15Rik
-0.636876	0.137302	0.00012335	St6galnac3		-0.389054	0.163829	0.0814872	Cmbl		-0.377623	0.0813881	0.000228374	Atxn1
-0.642558	0.0910012	1.95727e-10	Mef2c		-0.389007	0.116771	0.00737282	Stxbp4		-0.378057	0.127503	0.0415006	Ccnj
-0.642825	0.119081	3.49478e-06	Prkcq		-0.388983	0.0859652	0.000103497	Dap3		-0.378983	0.126922	0.039464	Scn2b
-0.643032	0.242114	0.069422	Skor2		-0.388858	0.12292	0.0120337	Rom1		-0.380728	0.124674	0.03364	Vegfa
-0.643849	0.0824421	8.07815e-13	Syt6		-0.388262	0.152556	0.0570941	Chst14		-0.380771	0.0644578	6.86184e-07	Acsbg1
-0.64908	0.120443	3.63859e-06	St8sia4		-0.388215	0.143594	0.039865	Ociad2		-0.382641	0.149751	0.0955189	Fam43a
-0.64973	0.118976	2.52931e-06	Pou4f3		-0.388175	0.137945	0.0302581	D3Ertd751e		-0.382832	0.102825	0.00575401	Ccdc141
-0.650778	0.224321	0.040075	Efna3		-0.388012	0.148826	0.0498332	AI593442		-0.383559	0.125054	0.0325964	Trip6
-0.651714	0.180019	0.00535714	Mgat5b		-0.387994	0.115771	0.00693388	Zmat4		-0.384905	0.0626304	1.9973e-07	Ldlr
-0.653974	0.219179	0.032463	Cx3cr1		-0.387823	0.130561	0.0202235	Msrb2		-0.385529	0.0774349	5.4427e-05	Heatr5a
-0.655469	0.22451	0.0383389	Sgol2a		-0.387801	0.108337	0.00342959	Ttc5		-0.386448	0.108316	0.00903062	Rtl5
-0.655986	0.175098	0.00355061	Angpt1		-0.387572	0.115895	0.00709225	Abcb4		-0.38668	0.144867	0.0769483	Smo
-0.656781	0.23878	0.056835	Wnt11		-0.387411	0.110029	0.00412066	Rhbdl3		-0.388496	0.111335	0.0110375	Tmem108
-0.658903	0.22683	0.0396603	Zfp804b		-0.387374	0.116066	0.00724275	Anln		-0.389041	0.104022	0.0055015	Kifc3
-0.659486	0.111885	2.4525e-07	Ptgfr		-0.387307	0.093466	0.000482296	Kbtbd7		-0.391213	0.126867	0.0312916	Slfn5
-0.662892	0.183304	0.0054282	Clrn2		-0.38726	0.116892	0.00781001	Gpr35		-0.391764	0.0722203	7.60754e-06	Plcd4
-0.665859	0.0898911	1.64305e-11	Arhgef3		-0.387134	0.103817	0.0021453	Rad51d		-0.393297	0.107772	0.00722608	Pgf
-0.667858	0.131968	1.87262e-05	Mkx		-0.386957	0.154038	0.0614113	Lama2		-0.394764	0.0928871	0.000982737	Ptgfr
-0.66875	0.267921	0.0973695	Evpl		-0.38686	0.127464	0.017077	Hells		-0.395407	0.0655392	3.50189e-07	Htr1d
-0.670642	0.119791	1.23111e-06	Smad9		-0.3868	0.135977	0.0280254	Abca9		-0.396177	0.105692	0.00535255	Fhdc1
-0.671156	0.131129	1.42145e-05	Camk1g		-0.385998	0.155227	0.0647281	Cbx8		-0.396547	0.0718371	5.06494e-06	Shc4
-0.675607	0.171758	0.00190016	Grem2		-0.385897	0.135578	0.0279106	Mzt2		-0.398567	0.103119	0.00373454	Calr
-0.67603	0.22781	0.0337332	Creb3l1		-0.385369	0.10135	0.0016765	Trub1		-0.398612	0.133727	0.0399124	Nes
-0.678738	0.224308	0.0291815	Fbn2		-0.384192	0.109511	0.00429741	Far2		-0.400649	0.11856	0.0148124	Dyrk2
-0.681874	0.148299	0.00014693	AI593442		-0.384011	0.114878	0.00712343	Prkg2		-0.402849	0.0760026	1.32499e-05	Cstf2t
-0.682746	0.2257	0.029246	Bmp15		-0.383871	0.112641	0.00586748	Frmpd1		-0.403971	0.0859438	0.00017788	Acsl3
-0.690605	0.250059	0.055422	Sowaha		-0.383826	0.159329	0.0758425	Tmem151b		-0.404984	0.123003	0.0183004	Nsdhl
-0.69268	0.197922	0.00777774	Htr5b		-0.382687	0.084698	0.000106177	Asphd2		-0.405098	0.124097	0.019945	Nid2
-0.694405	0.266571	0.0782804	Elfn2		-0.382175	0.0856935	0.000134139	Dolk		-0.405629	0.155571	0.0860643	Prrg4
-0.694885	0.216044	0.0177533	Srp54		-0.382108	0.142415	0.0419065	Abcc8		-0.408386	0.120815	0.0148012	Fv1
-0.695093	0.272646	0.0873934	Myadml2		-0.382035	0.124961	0.016047	Pard6a		-0.408647	0.147655	0.064634	Mapkapk3
-0.696195	0.132476	7.19533e-06	St6gal2		-0.381936	0.138937	0.0355405	C130074G19Rik		-0.410058	0.106516	0.00391464	Utp14b
-0.701076	0.17285	0.00124582	Rasd2		-0.381909	0.166076	0.0945333	Prickle1		-0.412283	0.118392	0.0112809	Bcas1
-0.702037	0.130723	4.02243e-06	Hcrtr2		-0.380769	0.0814902	5.381e-05	Lrrc49		-0.413451	0.153062	0.0725307	Slc39a8
-0.707824	0.209903	0.0113667	Etv1		-0.379987	0.158273	0.0771885	Pnpla7		-0.415255	0.0959941	0.000775378	Cckar
-0.708477	0.279611	0.0902554	Als2cr12		-0.379667	0.165174	0.0947022	Inpp4b		-0.415964	0.152939	0.0703505	B3gnt5
-0.713996	0.204917	0.00818527	Arntl		-0.37952	0.0777538	2.11596e-05	Cfap97		-0.416005	0.0632609	1.66288e-08	Scd1
-0.716488	0.230485	0.0237357	Rwdd3		-0.379419	0.159707	0.0813516	Adgrb2		-0.416051	0.0675843	1.93656e-07	Elovl5
-0.718033	0.178629	0.00141374	Nr1d1		-0.379111	0.100308	0.00181422	Sorcs3		-0.417771	0.0706987	6.86184e-07	Mvk
-0.718581	0.185384	0.0023091	Smim17		-0.37907	0.15958	0.0813897	Gstt2		-0.420405	0.113912	0.00632991	Oprd1
-0.718767	0.263367	0.0597792	Mab21l1		-0.378596	0.154958	0.0705822	Efcab1		-0.421034	0.135136	0.0288352	Pard6b
-0.723541	0.150465	5.918e-05	Rnf112		-0.378487	0.102654	0.00244828	Bhlhb9		-0.422415	0.108651	0.00345707	Marcks
-0.723945	0.140465	1.19094e-05	Gpr156		-0.378327	0.141462	0.0427555	Mrps11		-0.423623	0.0815313	2.18543e-05	Tppp
-0.725709	0.0896829	9.05087e-14	Kcnj3		-0.378256	0.127006	0.0198334	Cpne4		-0.423641	0.0700747	3.33816e-07	Arhgef3
-0.728441	0.268007	0.0611659	Trpc5		-0.378056	0.0848758	0.000137064	Nipa1		-0.423941	0.0775287	6.34739e-06	Kcnk1
-0.728457	0.186825	0.00213026	Rtn4rl1		-0.377932	0.117719	0.010504	Lcmt1		-0.424483	0.164757	0.0913936	Gpatch4
-0.733996	0.217961	0.0115338	Tmem238l		-0.377909	0.0764298	1.56879e-05	Nrg1		-0.425976	0.0665001	4.34453e-08	Pla2g3
-0.735109	0.12902	7.19068e-07	Gpr22		-0.377621	0.11429	0.00801218	Thsd7b		-0.427945	0.159396	0.0747881	Has3
-0.741677	0.175566	0.000659921	Scx		-0.376835	0.103063	0.00271585	Klhl11		-0.428694	0.124552	0.0124787	Pcsk6
-0.74222	0.291894	0.0885913	Cerkl		-0.376807	0.141878	0.044511	Crim1		-0.428722	0.144857	0.0420451	Nab2
-0.744949	0.250208	0.0329228	Kcnd2		-0.376733	0.094506	0.000873326	Rap2c		-0.42909	0.125797	0.0136846	Rtn4r
-0.748705	0.1803	0.0008704	Zfp820		-0.376719	0.0543416	1.88376e-10	Scrn1		-0.429813	0.0937594	0.000289423	Wdr78
-0.753167	0.20608	0.00481626	Rlbp1		-0.376556	0.113251	0.00751637	Pth1r		-0.429921	0.109564	0.00307684	Prr5
-0.754543	0.215178	0.0076148	Slc16a14		-0.376538	0.06798	8.17201e-07	Necab3		-0.431629	0.162072	0.0776556	H2-T24
-0.75573	0.0814459	3.89781e-18	Amigo3		-0.376018	0.120871	0.0138768	Dmac2		-0.432135	0.117969	0.00692368	Sertm1
-0.756612	0.215839	0.00763942	Spon2		-0.375991	0.1088	0.00507462	Ppat		-0.434057	0.0774349	3.34113e-06	Fam20c
-0.758423	0.0957825	3.42945e-13	Prokr1		-0.375619	0.106217	0.00392156	Dars2		-0.437015	0.142034	0.0317342	Chadl
-0.75895	0.279733	0.0617219	Adra1b		-0.374433	0.0874331	0.00027961	Nap1l3		-0.437701	0.147603	0.0414966	Sox5
-0.763629	0.302925	0.092722	Aoc3		-0.374415	0.118811	0.0124865	Tmco6		-0.438525	0.0909076	0.000106891	Cspg5
-0.765775	0.163703	0.000104893	Grm4		-0.37441	0.116204	0.0101715	Rnf180		-0.441541	0.142837	0.0306757	Fgl2
-0.767002	0.134874	7.57184e-07	1700066M21Rik		-0.374316	0.0913745	0.000576656	Armc1		-0.44245	0.0760369	1.12394e-06	Rmdn3
-0.769912	0.159331	5.28781e-05	Hs3st1		-0.374183	0.0837805	0.000130895	Zfp365		-0.443269	0.10743	0.00151654	Acat2
-0.769931	0.278544	0.0552499	Aspn		-0.374056	0.136897	0.0370837	Mnat1		-0.443547	0.170123	0.0860643	Pcdhb5
-0.770584	0.206917	0.00382272	Tmem86a		-0.373731	0.0998224	0.00204779	Frrs1l		-0.444639	0.118856	0.00549058	Wasf3
-0.771398	0.182051	0.000629347	Spry4		-0.373636	0.143297	0.0498151	Pnck		-0.445483	0.172439	0.0901892	Fras1
-0.774873	0.126906	7.60251e-08	Cntn6		-0.373345	0.160465	0.0892352	Fra10ac1		-0.44552	0.0830553	9.98171e-06	Kcns1
-0.778875	0.233896	0.0128638	Adamts3		-0.373306	0.0767427	2.28668e-05	Msh2		-0.445661	0.078356	2.21632e-06	Trib2
-0.780392	0.0818469	3.76761e-19	Htr1d		-0.373248	0.0773301	2.70304e-05	Gm765		-0.446477	0.0937962	0.000137675	Tfrc
-0.78581	0.214012	0.00455169	Lingo3		-0.373026	0.0862596	0.000235215	Flt3		-0.446769	0.165357	0.0725307	Vcan
-0.793143	0.0567604	2.2306e-41	Fam126b		-0.372994	0.0852028	0.000189197	Mgll		-0.446937	0.129011	0.0117933	Rnf112
-0.794736	0.171592	0.000126832	Fam196b		-0.37291	0.117131	0.0113731	Msrb3		-0.447698	0.145284	0.0314165	Dok5
-0.798102	0.10998	4.88749e-11	Slitrk3		-0.372575	0.143602	0.0512154	Zfp943		-0.454401	0.0521506	3.36121e-15	Slco5a1
-0.798428	0.21729	0.00452741	Cd83		-0.372441	0.126191	0.0212673	Ica1l		-0.456368	0.174737	0.0852302	Cox11
-0.800224	0.209025	0.00271161	Scin		-0.372424	0.131548	0.0290089	Polr3k		-0.457644	0.161055	0.0551813	Igfbp2
-0.804129	0.1448	1.56466e-06	Esrrg		-0.372106	0.093076	0.000835511	Snx11		-0.460433	0.0612131	2.8553e-11	Fads2
-0.811903	0.273081	0.0332729	Npas2		-0.372078	0.063931	1.73145e-07	Crebl2		-0.460622	0.0751762	2.15272e-07	Frzb
-0.812309	0.200923	0.00130424	Kcnj4		-0.371935	0.130565	0.0277644	Zfp952		-0.461355	0.143369	0.0222667	2700081O15Rik
-0.816371	0.183685	0.000271719	Grhl3		-0.371826	0.0780426	3.5843e-05	Ddx25		-0.461576	0.148764	0.0298363	Chrna7
-0.818605	0.076344	2.80979e-24	Slitrk4		-0.371807	0.114694	0.00966181	Cxxc5		-0.469968	0.0877624	1.03777e-05	Diras2
-0.820107	0.256657	0.0188921	Dgkk		-0.371807	0.0967687	0.00146097	Ap5m1		-0.471443	0.083289	2.51211e-06	Tigar
-0.822222	0.137617	1.59379e-07	Hoxd1		-0.371065	0.0831524	0.000132774	Wdr19		-0.475025	0.10591	0.000431257	Itih5
-0.824211	0.155572	5.8553e-06	Tmem196		-0.370652	0.103618	0.00345026	Syt3		-0.475887	0.164218	0.0481648	Rit1
-0.827464	0.278545	0.0334391	Upb1		-0.37061	0.110511	0.0068951	Tfrc		-0.475892	0.177161	0.0745754	Drc1
-0.830203	0.259805	0.0188921	Stpg1		-0.370491	0.107326	0.00513331	Creg2		-0.476277	0.140435	0.01439	Slc6a11
-0.834473	0.286159	0.038649	Gm19935		-0.370419	0.0904262	0.000576656	Fam173b		-0.476286	0.0996573	0.000127016	Lbh
-0.837788	0.175018	6.52817e-05	AF529169		-0.370319	0.130226	0.028084	Ccdc171		-0.479412	0.0973221	6.78558e-05	Mkx
-0.837842	0.309481	0.0624738	Shank1		-0.370284	0.105895	0.00445039	Sesn1		-0.479867	0.145707	0.0182765	Palm3
-0.841713	0.29218	0.0417566	Mroh2b		-0.369845	0.106097	0.00460532	Esrra		-0.480861	0.111636	0.000828581	Epha4
-0.846693	0.14237	1.83527e-07	6430573F11Rik		-0.369845	0.088894	0.000451382	Trmt2b		-0.482544	0.0899679	9.98171e-06	Ahsa2
-0.8591	0.311701	0.0561244	Mafa		-0.369763	0.051228	2.73002e-11	Ankrd27		-0.484018	0.098111	6.60789e-05	Stard4
-0.860762	0.300475	0.0434833	B3galt1		-0.369428	0.128597	0.0261002	Pqlc3		-0.48594	0.183221	0.0789955	Pde2a
-0.867362	0.276404	0.0220968	Fgf5		-0.369346	0.157126	0.0850194	Spryd4		-0.486164	0.184956	0.0822919	Sowaha
-0.870676	0.148972	3.19813e-07	6430571L13Rik		-0.369028	0.144338	0.0556927	2310022B05Rik		-0.490982	0.14642	0.0157175	Bcl2l14
-0.881278	0.289523	0.0279828	Sptssb		-0.369003	0.0781457	4.35828e-05	Mettl27		-0.495607	0.102944	0.000109818	Dusp5
-0.890746	0.357389	0.0981069	Col2a1		-0.368899	0.147544	0.0629766	Mrpl46		-0.495612	0.0998962	5.82237e-05	Spon1
-0.899111	0.227538	0.00179031	Rbm20		-0.368486	0.144474	0.0563765	Klhdc1		-0.495735	0.143972	0.0124517	Rfx5
-0.899329	0.156585	5.67453e-07	Fam13a		-0.368447	0.0981858	0.00198799	Gpd1l		-0.496887	0.163343	0.0346063	Rhobtb1
-0.906374	0.120698	7.77569e-12	Chrna6		-0.36778	0.154924	0.0816178	Lrrc75b		-0.498064	0.0728559	3.08352e-09	Hmgcs1
-0.931846	0.296493	0.021833	Mrgpra3		-0.36769	0.130991	0.0307958	Mrps9		-0.498676	0.139544	0.00890661	Frat2
-0.936101	0.158481	2.29526e-07	Galr1		-0.36764	0.105205	0.00447913	Caln1		-0.50036	0.093251	9.98171e-06	Ednrb
-0.939024	0.137889	1.02445e-09	Tmem108		-0.367325	0.156586	0.0858864	Tm2d3		-0.501695	0.106839	0.000179439	Vwc2
-0.944224	0.379105	0.0984257	Rnf165		-0.367202	0.0931942	0.0010351	Wdsub1		-0.502093	0.0966597	2.18608e-05	Cxcr4
-0.960396	0.232767	0.000958307	Oprk1		-0.366808	0.141976	0.0524562	Sema7a		-0.503376	0.187922	0.0755223	Kcne4
-0.965361	0.372185	0.0799155	Gpr34		-0.3664	0.130278	0.0303533	Nqo1		-0.504093	0.154769	0.0203397	Crocc
-0.975128	0.368761	0.0713756	Hrk		-0.366207	0.131951	0.0332685	Rcor2		-0.507167	0.132475	0.0041858	Dcx
-0.976101	0.0798936	1.42645e-31	Vwc2l		-0.36609	0.0552274	1.423e-09	Ppip5k2		-0.507846	0.135111	0.00518902	Olfml2a
-0.985818	0.372525	0.0710428	Adam5		-0.365747	0.12078	0.0173938	Prkcq		-0.51201	0.0881085	1.13363e-06	Ccnd1
-0.986094	0.222504	0.000287482	Cdh7		-0.365668	0.0772332	4.11677e-05	Galnt14		-0.514927	0.0703649	1.16436e-10	Fam212b
-0.987178	0.359077	0.056996	Has2		-0.365552	0.113087	0.00987853	Nqo2		-0.51555	0.0791737	2.3915e-08	Ptn
-0.990212	0.159977	4.71893e-08	Siah3		-0.365453	0.108706	0.00671998	Pms2		-0.51586	0.183339	0.0587314	Hoxb3
-0.993278	0.171187	4.05022e-07	Fbxo40		-0.365393	0.110687	0.00806891	Gfod1		-0.519823	0.067692	1.02965e-11	Mettl16
-1.00101	0.181007	1.77288e-06	Hal		-0.365299	0.150589	0.0731968	Frem1		-0.520808	0.157918	0.0180819	Kcnj16
-1.00253	0.357815	0.050435	Aplnr		-0.365161	0.154821	0.0837612	Cmtr2		-0.522072	0.144844	0.00821963	Hrh1
-1.01239	0.312843	0.0167438	3425401B19Rik		-0.364952	0.101144	0.00314854	Meis2		-0.522684	0.187096	0.0614468	Hnrnpa1
-1.01454	0.301877	0.0117719	Ms4a3		-0.364902	0.0926765	0.00104548	Ankmy2		-0.522757	0.0948758	5.31271e-06	Gsg1l
-1.01479	0.235331	0.000469051	Mum1l1		-0.364711	0.124255	0.0221411	1810041L15Rik		-0.522797	0.161459	0.0212749	Slc13a3
-1.01743	0.189554	4.07418e-06	Dcx		-0.364555	0.0673793	1.60631e-06	Hsdl1		-0.523283	0.133694	0.003168	Hspa1b
-1.03403	0.253112	0.00110988	Scrt1		-0.364034	0.132002	0.0346943	Mamdc2		-0.524655	0.109334	0.000117614	Igfbp4
-1.06812	0.212757	2.27791e-05	Rem2		-0.363782	0.0915978	0.000921372	Acat1		-0.524656	0.108792	0.000106891	Vstm2b
-1.07437	0.350135	0.0262081	Vdr		-0.363378	0.109483	0.00766483	Phactr3		-0.525699	0.126808	0.0014086	Chd3os
-1.07658	0.236469	0.000176102	Chrnb3		-0.363187	0.124361	0.0230416	Bphl		-0.528072	0.196098	0.0736617	Sh2d4a
-1.0787	0.229324	9.38799e-05	Chodl		-0.363133	0.126579	0.026392	Pigg		-0.528478	0.136256	0.0035694	Nfe2l3
-1.08046	0.355902	0.0285296	Zcchc10		-0.362969	0.0558525	3.25764e-09	Prkci		-0.53035	0.159378	0.0166988	Fbxw4
-1.08545	0.313425	0.00869182	Dmrtc1a		-0.362882	0.153988	0.0840866	Slc9a5		-0.532686	0.209522	0.0979941	Card11
-1.11305	0.185594	1.40747e-07	Cyp26b1		-0.362639	0.107322	0.00637407	Fam19a1		-0.534521	0.146482	0.00722608	Cyp4f14
-1.13596	0.407669	0.0525339	Adra2b		-0.362532	0.0899633	0.000741617	Abca6		-0.53566	0.119763	0.00045362	Mvd
-1.14277	0.11871	1.63179e-19	Ankrd34c		-0.362369	0.121026	0.0190407	Amacr		-0.537123	0.163843	0.0191522	Idi1
-1.14997	0.190907	1.2246e-07	Pou4f2		-0.362223	0.143706	0.0602621	Pcdh19		-0.537794	0.147229	0.00715173	Hpse
-1.16539	0.314425	0.00407177	Meox1		-0.362145	0.0922444	0.00108994	Gm5113		-0.542262	0.179015	0.0358963	Stum
-1.20269	0.206749	3.75346e-07	Mrgprb5		-0.361929	0.142746	0.0583062	Rdh14		-0.54713	0.145241	0.0051139	Kdelr3
-1.20774	0.337136	0.00607837	Tcea3		-0.361846	0.15028	0.0760448	Ccdc39		-0.547964	0.0942167	1.12905e-06	Ankrd34c
-1.22794	0.346346	0.00676079	Gabra4		-0.36154	0.0979245	0.00241716	Lcorl		-0.548332	0.120039	0.000307549	Pou3f2
-1.25993	0.262829	6.32494e-05	Card11		-0.361394	0.0797492	0.000100364	1600014C10Rik		-0.553001	0.124903	0.0005265	Lrrc73
-1.28098	0.340575	0.0033967	Tox2		-0.361019	0.121812	0.0205463	Stoml2		-0.554079	0.215293	0.0918791	Lrat
-1.29068	0.30317	0.000581006	Fabp7		-0.359679	0.118949	0.0175641	Rbm11		-0.555616	0.208485	0.0774096	H2-Eb1
-1.31368	0.500537	0.074839	Mymk		-0.359674	0.157172	0.0966743	Osgepl1		-0.559652	0.19758	0.0564769	P2rx2
-1.34672	0.345183	0.00211803	Bnc1		-0.359578	0.14746	0.0712316	Cav1		-0.561291	0.200007	0.0597479	Rbpjl
-1.36777	0.408154	0.0121103	Pou6f2		-0.359363	0.134351	0.0427217	Gpr75		-0.568008	0.107646	1.49775e-05	Cxcl12
-1.48201	0.53005	0.0511828	Sucnr1		-0.359032	0.129471	0.0334202	Nat9		-0.577033	0.158632	0.00747345	Arc
-1.56965	0.448764	0.00781086	Gal3st3		-0.358785	0.0904328	0.000934901	Rin2		-0.578368	0.0965694	4.45961e-07	Car2
-1.69069	0.616023	0.0577788	Gm8104		-0.358622	0.100773	0.00365943	Dgki		-0.58706	0.16369	0.00860949	Rbm20
-1.71837	0.423758	0.00124864	Slitrk6		-0.358597	0.151157	0.0818164	Ap3s1		-0.589159	0.140729	0.00122236	Cryzl2
-1.79477	0.570607	0.0216839	Actg2		-0.358055	0.107134	0.00713607	Bloc1s5		-0.589661	0.1174	4.6006e-05	Egfl8
-1.79508	0.510414	0.00738754	Slc10a2		-0.357926	0.0926041	0.00135236	Mum1		-0.59102	0.139606	0.00104446	Kif26a
-2.30644	0.704161	0.0148965	Slc39a2		-0.357894	0.0921057	0.00125725	Pepd		-0.594991	0.186718	0.0240187	Dusp4
					-0.357835	0.0841159	0.000314085	2610002M06Rik		-0.600923	0.169711	0.00962775	Pcsk9
					-0.357782	0.141066	0.0581955	Asb3		-0.600976	0.202121	0.0407149	Ppargc1b
					-0.357341	0.0962514	0.00225714	Mrps5		-0.605509	0.0771697	3.16627e-12	Nrep
					-0.357258	0.0989553	0.00312993	Fndc10		-0.606543	0.206585	0.0442777	Calr4
					-0.357106	0.131174	0.0379392	Slc43a2		-0.613715	0.0919056	8.98168e-09	Adcy8
					-0.356949	0.135741	0.0473567	Il17rd		-0.614036	0.163208	0.00515404	Musk
					-0.356921	0.125844	0.0286533	Rpl15		-0.618313	0.189959	0.0204397	Mgl2
					-0.356567	0.0889408	0.000801245	Mgat4a		-0.61859	0.232342	0.0777634	Tekt5
					-0.356346	0.129958	0.0361742	Isoc2a		-0.618847	0.177899	0.0114033	Ankrd34b
					-0.356243	0.15151	0.0849674	2019-03-09		-0.619652	0.123968	5.05931e-05	Itgb6
					-0.355823	0.124707	0.0274814	B630019K06Rik		-0.625883	0.188017	0.0166718	Cx3cr1
					-0.355685	0.113455	0.0130137	Dkc1		-0.626871	0.178955	0.0106573	Kcnd2
					-0.354806	0.129945	0.0372176	Rab36		-0.643441	0.200137	0.0223904	Anp32b
					-0.354592	0.0685648	5.34864e-06	Lcp1		-0.648922	0.176473	0.00662234	Trpc7
					-0.354526	0.152558	0.0897334	Tlr4		-0.654528	0.253332	0.0901843	Pax8
					-0.354318	0.130718	0.039165	Nupl2		-0.663621	0.177354	0.00548465	Sox4
					-0.354094	0.116406	0.0167421	Rflnb		-0.666321	0.131638	3.96581e-05	B3galt2
					-0.353354	0.135245	0.0492153	Cc2d2a		-0.668523	0.25351	0.0811466	Ascl4
					-0.353166	0.0636187	7.64309e-07	Asph		-0.670135	0.261952	0.0949872	Evi2a
					-0.352844	0.0620948	3.71666e-07	Gpr155		-0.672166	0.207897	0.0214152	Epha8
					-0.352412	0.085436	0.000516542	Ralyl		-0.673829	0.202295	0.0166113	Npr3
					-0.352294	0.0992169	0.0037572	Eva1c		-0.675811	0.109212	1.60932e-07	Sstr2
					-0.352008	0.0880223	0.000832732	Ankrd26		-0.677126	0.252126	0.0746448	Mrgpra3
					-0.351881	0.0918356	0.00151296	Sprn		-0.680876	0.241395	0.057812	Lypd1
					-0.351072	0.11585	0.0172833	Fam174a		-0.690469	0.161276	0.000881283	Rflna
					-0.350913	0.144474	0.0728352	Pnmal2		-0.695227	0.0630004	6.36879e-25	Elovl6
					-0.350568	0.0715782	1.96031e-05	Six4		-0.714988	0.166449	0.000862503	Pou3f1
					-0.350056	0.131042	0.0430559	Lysmd2		-0.717825	0.156357	0.000281438	Lum
					-0.34989	0.130676	0.0424729	Cp		-0.729036	0.154502	0.000164956	Perm1
					-0.349731	0.12279	0.0277797	Ptcd2		-0.729218	0.203719	0.00873677	Slc22a3
					-0.349723	0.0784504	0.000135045	Snx25		-0.730709	0.134383	7.33567e-06	Cnmd
					-0.349505	0.103303	0.0062901	Fnta		-0.732685	0.212786	0.0124517	Zfp663
					-0.349471	0.0607373	2.50223e-07	Man1a2		-0.734693	0.195143	0.00513682	Tlcd2
					-0.349335	0.119956	0.0235737	Rabepk		-0.736065	0.166865	0.000561466	Rlbp1
					-0.34921	0.122849	0.0281603	Gfra2		-0.744962	0.183671	0.00194424	Tmprss5
					-0.349172	0.0983821	0.00377008	Mtap		-0.746797	0.124669	4.45961e-07	Matn4
					-0.349157	0.115668	0.0178255	Sesn3		-0.754183	0.176064	0.000881283	Col14a1
					-0.349155	0.0930282	0.00198416	Prmt9		-0.763534	0.223242	0.0133041	Arhgef16
					-0.348974	0.120416	0.0244788	Ankrd29		-0.766463	0.181954	0.00111944	Inhbb
					-0.348833	0.0971582	0.00332871	Lipa		-0.766691	0.185557	0.00148759	Tmem40
					-0.348394	0.149822	0.0894803	Lhfpl4		-0.76903	0.26161	0.0440108	B4galnt3
					-0.348258	0.0966257	0.00319117	Tmem200a		-0.774184	0.207744	0.00569771	Lpar4
					-0.348247	0.143626	0.0733537	Svip		-0.7746	0.238986	0.0211456	Pcdh12
					-0.348142	0.066984	4.70995e-06	Slc35a5		-0.784347	0.152446	2.71042e-05	Fibin
					-0.34787	0.139105	0.0629314	Sh3bp1		-0.784812	0.118237	1.1233e-08	Col28a1
					-0.347864	0.0729716	3.54538e-05	Trappc10		-0.797122	0.134074	5.66822e-07	Gjd2
					-0.347756	0.09602	0.00303289	Mis12		-0.802344	0.146707	6.34739e-06	Esrrb
					-0.347729	0.106858	0.00932514	Aldh5a1		-0.81191	0.275898	0.0437574	Avpr1a
					-0.347693	0.0542479	5.64712e-09	Tdrd7		-0.822758	0.244625	0.0153163	Myrfl
					-0.347297	0.126522	0.0358803	Shd		-0.849238	0.265508	0.0233778	Ddo
					-0.347149	0.122961	0.0294988	Cdh6		-0.851742	0.119795	4.90622e-10	Galr1
					-0.347064	0.0981939	0.00394401	Plekhd1		-0.853405	0.167546	3.444e-05	Dusp27
					-0.347054	0.149749	0.0908947	Nlgn3		-0.878604	0.174972	4.6006e-05	Lrrn4
					-0.346419	0.141265	0.0693761	Ttc12		-0.883908	0.348077	0.0986323	Ccbe1
					-0.346414	0.0705102	1.82609e-05	Stard7		-0.884126	0.263399	0.0156105	Trp63
					-0.346339	0.095843	0.00310538	Gtf2e1		-0.888682	0.175651	3.99049e-05	Rem2
					-0.34583	0.109606	0.0123351	Rhobtb2		-0.899422	0.235143	0.00422521	Pla2g5
					-0.345344	0.0964835	0.00343071	Eml6		-0.902429	0.250392	0.00821963	Them5
					-0.345338	0.0945826	0.00276715	Hoxa10		-0.909549	0.257446	0.00987143	Cfap70
					-0.345195	0.089761	0.00144616	Lzts1		-0.917669	0.16708	5.7525e-06	Tmc5
					-0.345178	0.141222	0.0704644	1700030K09Rik		-0.921482	0.317937	0.0481648	Has2
					-0.345009	0.0931567	0.00232375	Guf1		-0.93421	0.339871	0.0670723	Col3a1
					-0.344686	0.0967417	0.00361285	Thap11		-0.959436	0.356482	0.0738883	Adnp
					-0.344307	0.134733	0.0558047	Hes6		-1.0151	0.259436	0.00317763	Sst
					-0.344266	0.0824182	0.000425072	Pomk		-1.03371	0.184247	3.281e-06	Lctl
					-0.344126	0.0945295	0.00286083	A830018L16Rik		-1.07405	0.40037	0.0750104	Siglech
					-0.343661	0.136164	0.0598888	Mxra8		-1.08009	0.154794	1.16929e-09	Dhrs2
					-0.343271	0.10138	0.00625142	Rufy1		-1.10861	0.354411	0.0279398	Klrb1a
					-0.342697	0.111103	0.014929	Tcaim		-1.15294	0.454617	0.0994552	Rp1
					-0.342192	0.121697	0.0303858	Gtf2h4		-1.15403	0.117567	1.29363e-19	Postn
					-0.341972	0.0823673	0.000467136	Fkbp9		-1.31042	0.512202	0.0949872	Slc22a8
					-0.341806	0.107998	0.0119872	Tbc1d32		-1.62838	0.281328	1.26848e-06	Pmp2
					-0.341519	0.108579	0.0126669	Amigo2
					-0.341507	0.147551	0.0914763	Smim20
					-0.340982	0.139623	0.0707408	Tsen54
					-0.340306	0.0922362	0.00243588	Stbd1
					-0.340121	0.135175	0.0609188	Ppargc1a
					-0.33983	0.0676295	1.0757e-05	Ppm1f
					-0.33969	0.0727299	5.42694e-05	Dcp2
					-0.339579	0.0937992	0.00304117	Amer1
					-0.339407	0.127646	0.0442054	Nmnat1
					-0.339155	0.0932736	0.00290469	Vsnl1
					-0.339138	0.122298	0.0334202	Ebf3
					-0.338995	0.0925685	0.00266058	Tmem47
					-0.338913	0.0996475	0.00599704	Tmem170
					-0.338912	0.1068	0.0117089	Zfp799
					-0.338841	0.0891481	0.00168533	Orai2
					-0.338765	0.0909057	0.00215867	Heatr5a
					-0.338347	0.130392	0.0512015	Zfp606
					-0.337954	0.11371	0.0201437	Fundc2
					-0.337547	0.11742	0.0259853	Ablim2
					-0.337394	0.147636	0.0971772	Efcab2
					-0.337307	0.130402	0.052146	Pdk2
					-0.337242	0.148303	0.0993429	Pigh
					-0.337027	0.144568	0.0883822	Cald1
					-0.336857	0.12102	0.0326398	Zcchc4
					-0.336496	0.101055	0.00739906	Mut
					-0.336396	0.137379	0.069935	Arl4d
					-0.33639	0.121037	0.0329781	Borcs8
					-0.336274	0.0833594	0.000731564	Herc3
					-0.335641	0.124657	0.0409606	Xrcc2
					-0.335634	0.123215	0.0378361	Abhd3
					-0.334998	0.0861328	0.00124484	Dok4
					-0.334887	0.128412	0.0497789	Cnpy2
					-0.334772	0.120856	0.0336927	B4galt4
					-0.334549	0.141496	0.0828991	Tmem94
					-0.334113	0.0847655	0.0010298	Pik3ip1
					-0.334046	0.063494	3.41294e-06	Efr3a
					-0.334006	0.141775	0.084164	Tpk1
					-0.333889	0.10618	0.012687	Itgb5
					-0.333711	0.127505	0.0486743	Gyg
					-0.333683	0.125672	0.0445829	Pwwp2b
					-0.333476	0.126566	0.0467602	Bbs4
					-0.332993	0.0970339	0.00547195	Lin7a
					-0.332943	0.0970487	0.00548518	Grin3a
					-0.332806	0.107497	0.0144581	Fh1
					-0.332164	0.135311	0.0690182	Dhrs7b
					-0.331991	0.129279	0.0543667	Galk2
					-0.33153	0.0823056	0.000745813	Syt6
					-0.331499	0.0982224	0.00645615	Tmem63a
					-0.331468	0.0896867	0.00238646	Pgap1
					-0.331446	0.106104	0.0133937	Stxbp6
					-0.331329	0.145211	0.0978123	Lrrc1
					-0.331227	0.127933	0.0518793	Rnf170
					-0.331216	0.118556	0.0318059	Spice1
					-0.330596	0.105049	0.0126251	Ttc27
					-0.330411	0.0734751	0.000115941	Bcl2
					-0.330076	0.125347	0.0469363	Morc4
					-0.329565	0.134674	0.0701439	Zc3h6
					-0.329438	0.0565943	1.72394e-07	Cdh11
					-0.328982	0.131065	0.0616372	Slc33a1
					-0.328973	0.0619646	2.6821e-06	Gria4
					-0.328932	0.130948	0.0614197	Zufsp
					-0.328518	0.114127	0.0257397	Eid1
					-0.327919	0.0930033	0.00405305	Pik3r2
					-0.32774	0.0903669	0.00298865	Htr1b
					-0.327616	0.111519	0.0219973	Zfp422
					-0.326954	0.132916	0.0683554	Tmem237
					-0.326625	0.129119	0.0590785	Nxpe2
					-0.326487	0.122228	0.0430585	Txnip
					-0.326466	0.117591	0.0331958	Mal2
					-0.326432	0.112643	0.0244788	Recql
					-0.326232	0.126752	0.053681	Adcy1
					-0.326209	0.0910799	0.00341027	Pdk1
					-0.326151	0.11549	0.0294707	Prom1
					-0.326014	0.0934572	0.00456886	Lims1
					-0.325428	0.134997	0.0755814	Diaph3
					-0.325343	0.0980805	0.00771321	Bbs2
					-0.325339	0.130952	0.065072	Dusp5
					-0.325338	0.0904691	0.00326699	Aagab
					-0.325273	0.0762537	0.00029984	Tpgs2
					-0.324827	0.0702652	6.72114e-05	Tmtc1
					-0.324793	0.12202	0.043967	Suox
					-0.324552	0.0624749	4.76521e-06	Cyld
					-0.324217	0.103306	0.0128843	Birc2
					-0.323926	0.100073	0.00977129	Sgpp2
					-0.323798	0.0685218	4.2896e-05	Pcyox1
					-0.323658	0.0925487	0.00444911	Hlcs
					-0.323322	0.0870658	0.00225035	Pigz
					-0.323258	0.141626	0.0977582	Arhgap29
					-0.32309	0.0743009	0.000213619	Amph
					-0.32281	0.125483	0.0538374	Tnfrsf11a
					-0.322755	0.10243	0.0124892	Chic1
					-0.322162	0.112308	0.026392	Rab4a
					-0.321993	0.100133	0.0103551	Entpd6
					-0.321917	0.108287	0.0201129	Rasgef1b
					-0.321806	0.134165	0.0775391	6030419C18Rik
					-0.321717	0.131395	0.0699373	Cdpf1
					-0.321612	0.113713	0.0291834	Boc
					-0.321247	0.077784	0.000508858	Lingo2
					-0.321142	0.077543	0.000486815	Crebrf
					-0.321061	0.103449	0.0141538	Zfp74
					-0.320636	0.119235	0.0413309	Cbx6
					-0.320311	0.122819	0.0497789	Jakmip1
					-0.319837	0.136725	0.0871075	Rpp14
					-0.319655	0.0854922	0.00208388	Kcnb2
					-0.319329	0.108672	0.0219637	Orc5
					-0.31908	0.0898854	0.00376486	Tmem9
					-0.319071	0.101855	0.0131087	Abcb9
					-0.318963	0.126807	0.0610189	Serpini1
					-0.318453	0.102762	0.0143411	Atg5
					-0.318428	0.084585	0.00190925	Fbxw7
					-0.318258	0.122186	0.0500462	Prkra
					-0.318192	0.133313	0.079457	Smim19
					-0.318167	0.120111	0.0451587	Adamts15
					-0.318138	0.081237	0.00112726	Dpy19l4
					-0.317807	0.0920724	0.00513602	Adgrb3
					-0.317611	0.102959	0.0149205	Clec2l
					-0.317497	0.0989227	0.0105316	Mgat5
					-0.31744	0.136014	0.0879558	Arsg
					-0.317255	0.101395	0.0132401	Mcf2l
					-0.317165	0.058139	1.26708e-06	Osbpl1a
					-0.31708	0.127918	0.0657486	Zfp607b
					-0.316576	0.118901	0.0439223	Tmeff1
					-0.316558	0.0923409	0.00551554	Pja1
					-0.31642	0.132251	0.0784487	Tyw3
					-0.316334	0.136299	0.090223	Nudt19
					-0.315697	0.0716414	0.000167424	Miga2
					-0.315669	0.0777504	0.000664311	Arhgef6
					-0.315583	0.0725385	0.00021196	Tspan2
					-0.315423	0.0977582	0.010027	Fundc1
					-0.315218	0.068123	6.60846e-05	Cyhr1
					-0.31502	0.0540271	1.63273e-07	Pex5l
					-0.314791	0.0665277	4.17008e-05	Gclc
					-0.314485	0.0650751	2.63362e-05	Col4a3bp
					-0.314162	0.081161	0.00132858	Pak3
					-0.314027	0.128436	0.0703496	Slc22a18
					-0.313928	0.0854099	0.00254134	Ppp1r1c
					-0.31335	0.0820717	0.00158655	Tcea2
					-0.313127	0.113984	0.0356722	Kctd16
					-0.312889	0.125421	0.0637542	Ift74
					-0.312861	0.100412	0.013683	Crbn
					-0.312693	0.116411	0.0416202	Kyat1
					-0.312596	0.137513	0.0994435	Dtd1
					-0.312516	0.127488	0.0695323	Kcnn1
					-0.312092	0.0607863	6.38053e-06	Usp25
					-0.311933	0.0889097	0.00429741	Zc2hc1a
					-0.311916	0.111784	0.0320891	Mdp1
					-0.311835	0.11559	0.0404498	Fam173a
					-0.311476	0.103967	0.018948	Mrpl3
					-0.311383	0.071409	0.000203373	Kank4
					-0.311356	0.103507	0.0183515	Golim4
					-0.310799	0.0924365	0.00671747	P2rx6
					-0.310644	0.127448	0.0714219	Cers1
					-0.310235	0.0816476	0.00169213	Ghr
					-0.309306	0.109966	0.0303401	Rnf219
					-0.308974	0.0755387	0.00058926	Dnajc27
					-0.307592	0.0965445	0.0113122	Spock3
					-0.307561	0.104275	0.021326	Nipsnap1
					-0.307522	0.0815681	0.00187466	Gprc5c
					-0.306962	0.101212	0.0171689	Kifc2
					-0.306551	0.0759529	0.000727228	Elovl6
					-0.306522	0.104167	0.0217135	Slc20a2
					-0.306419	0.0622766	1.76623e-05	Evi5
					-0.30612	0.10023	0.0161802	Zscan29
					-0.305472	0.117964	0.0518262	Ndufaf7
					-0.3054	0.0704411	0.0002253	Asb13
					-0.305167	0.102368	0.0196943	Pdcl
					-0.305111	0.0944175	0.00989243	Acad8
					-0.304759	0.0963735	0.0120719	Tro
					-0.304755	0.114303	0.0435451	Emc9
					-0.304638	0.0925288	0.00829683	Pgpep1
					-0.304547	0.102627	0.0203335	Rragb
					-0.304444	0.122194	0.0641067	Zbtb26
					-0.303926	0.102335	0.0202489	Hccs
					-0.303561	0.082507	0.00251235	Ctsf
					-0.303381	0.113454	0.0427689	Fam185a
					-0.303339	0.131143	0.0917987	Aimp1
					-0.303204	0.0675088	0.000118491	Mtx3
					-0.302723	0.101713	0.0199359	Ccdc157
					-0.302639	0.126314	0.0778821	Hebp2
					-0.302636	0.0695524	0.000211579	Amz2
					-0.302426	0.0804241	0.00193855	Brinp1
					-0.302335	0.0647008	5.381e-05	Tmem25
					-0.302187	0.0781006	0.00133539	Focad
					-0.302178	0.127815	0.0829157	Hmcn1
					-0.302015	0.0940052	0.010443	Appl2
					-0.301836	0.119638	0.0599897	Gas2
					-0.301782	0.102869	0.0222328	Slc25a4
					-0.30175	0.0808437	0.00212535	Sgms2
					-0.30159	0.0810667	0.00220429	Dcun1d4
					-0.301575	0.105494	0.0271097	Hltf
					-0.301449	0.127044	0.0817408	Rfesd
					-0.301353	0.0904159	0.00734151	Shpk
					-0.301213	0.0980828	0.0154602	Wdr35
					-0.301186	0.0828695	0.0029215	Zfp275
					-0.30116	0.0912282	0.00806891	Lyrm9
					-0.301145	0.132455	0.0993972	Grik1
					-0.301016	0.0981144	0.0155625	Nkiras1
					-0.300585	0.108017	0.0326776	Ttc7b
					-0.300449	0.100271	0.0189372	Tbc1d1
					-0.300417	0.0856582	0.00431008	D130043K22Rik
					-0.300368	0.101725	0.0212143	Timm22
					-0.300177	0.128369	0.0872164	Thrb
					-0.299919	0.0767217	0.00115745	Kctd5
					-0.299809	0.0790165	0.0017228	Itm2c
					-0.299378	0.0952282	0.0126975	Alg1
					-0.299242	0.0869265	0.00528497	Ar
					-0.298425	0.0944418	0.0121521	Hs6st2
					-0.298393	0.119395	0.0631465	Mettl7a1
					-0.298033	0.0664926	0.000122974	Dync1i1
					-0.297954	0.125612	0.0818363	Fam204a
					-0.297954	0.121987	0.0706989	Fam122b
					-0.296446	0.0936355	0.0119509	Tmem233
					-0.296253	0.0535675	8.54631e-07	Strbp
					-0.296235	0.121612	0.0715812	Sall2
					-0.296227	0.0935292	0.0119118	Slc2a8
					-0.296044	0.0984556	0.0184064	Nudt16
					-0.295887	0.0730819	0.000692216	Ikbkg
					-0.295405	0.0926995	0.0112972	Tmem18
					-0.29497	0.100386	0.0219637	Rgs3
					-0.294939	0.108529	0.03843	Scn4b
					-0.294866	0.0801295	0.0025096	Siae
					-0.294639	0.0944863	0.0135866	Pknox2
					-0.29462	0.0831004	0.00381968	Eml1
					-0.294613	0.0834688	0.00400409	Dgkz
					-0.294602	0.124553	0.0827991	Cxxc4
					-0.294458	0.0915905	0.0103748	Tldc1
					-0.294419	0.0718312	0.000572317	Svop
					-0.294371	0.100915	0.023243	Sccpdh
					-0.294341	0.0958608	0.015471	Klhl13
					-0.29429	0.0766802	0.0014822	Tti1
					-0.293946	0.115445	0.0569647	Gng7
					-0.293761	0.117581	0.0632288	Poll
					-0.293295	0.0952895	0.0151587	Rpl22
					-0.293062	0.110798	0.0456211	Chgb
					-0.293048	0.090371	0.0096509	Msto1
					-0.292695	0.10438	0.0309921	Glrb
					-0.29237	0.0811684	0.00321147	Tpra1
					-0.292277	0.116662	0.0622313	Adh5
					-0.292262	0.073662	0.000934901	Mllt3
					-0.29208	0.119357	0.0701439	Rassf5
					-0.292079	0.071774	0.000639257	Tbc1d30
					-0.292064	0.106277	0.0356029	Nudt5
					-0.292042	0.104305	0.0312848	Cmas
					-0.291802	0.105815	0.0346943	Stk38l
					-0.291313	0.0889642	0.0087752	Dscr3
					-0.291292	0.0756356	0.00141839	Tomm20
					-0.291286	0.0768131	0.00173623	Rragd
					-0.291152	0.101152	0.0257414	D6Wsu163e
					-0.291036	0.109402	0.0441006	Grpel2
					-0.291026	0.068575	0.000326355	Gphn
					-0.290651	0.084783	0.00551554	Hjurp
					-0.290479	0.115555	0.0612252	Zbtb45
					-0.290476	0.0784861	0.00234545	Chn2
					-0.290354	0.0973686	0.0196455	Coq5
					-0.29016	0.0615216	4.46212e-05	Aox1
					-0.290152	0.0727695	0.000870661	Hsd17b4
					-0.290065	0.127106	0.0977769	Jph3
					-0.289953	0.092745	0.0133356	Dock10
					-0.2898	0.0855161	0.00620483	Usp11
					-0.289651	0.100322	0.0251716	Prps2
					-0.28922	0.0959202	0.0179673	Ndufs1
					-0.288898	0.120577	0.0778821	Ccdc32
					-0.288284	0.107774	0.0427217	Shroom2
					-0.288072	0.106045	0.0385134	Kctd6
					-0.288043	0.10176	0.0290335	Rab9b
					-0.288019	0.102616	0.0308032	AI597479
					-0.288004	0.115316	0.0633363	Ech1
					-0.287819	0.0847073	0.00604447	Fam114a2
					-0.287646	0.0780713	0.0024671	Tmeff2
					-0.287397	0.0721583	0.000884328	Btbd2
					-0.28718	0.0817171	0.00421445	Fn3krp
					-0.287101	0.0511032	5.30188e-07	Opa1
					-0.287065	0.125235	0.0959031	Yipf1
					-0.286983	0.118903	0.0751389	Ly75
					-0.286572	0.0770846	0.00221917	Maea
					-0.286558	0.0899818	0.0113603	Lgi2
					-0.286552	0.0755026	0.00171717	Galnt13
					-0.285914	0.0981923	0.023594	Luzp1
					-0.285632	0.0938296	0.0166486	Hoxa9
					-0.285598	0.086507	0.00806891	Cog5
					-0.285446	0.0610755	5.36599e-05	Pten
					-0.285214	0.109638	0.0504339	Tmem132e
					-0.285083	0.113755	0.0621377	Megf9
					-0.284242	0.113741	0.0631554	Zfp760
					-0.283648	0.0837226	0.00621729	Dsel
					-0.283284	0.082817	0.00564832	Vldlr
					-0.283249	0.0899195	0.0125238	Fbxo9
					-0.282989	0.0703997	0.000769065	Arhgap24
					-0.282937	0.0639718	0.000156347	Elp3
					-0.282666	0.0946777	0.0194913	Cadm2
					-0.282486	0.109989	0.0543586	Smpdl3a
					-0.282353	0.0897946	0.012687	Nipal3
					-0.281853	0.0954874	0.0212554	Thra
					-0.28165	0.120912	0.0887207	3830406C13Rik
					-0.281319	0.0986788	0.0276437	Tbccd1
					-0.281248	0.0780553	0.00319913	Slc27a1
					-0.281022	0.0724517	0.00129154	Tmem64
					-0.280915	0.0970252	0.0246625	Aldh6a1
					-0.28074	0.0728536	0.00140675	Opcml
					-0.28057	0.117122	0.0779174	Bace2
					-0.28037	0.0971831	0.0253288	Krt222
					-0.280259	0.109314	0.0548953	Dck
					-0.279599	0.0642957	0.000213604	Casd1
					-0.279403	0.0787337	0.00377372	Fbxo3
					-0.279324	0.0816286	0.00562498	Slc4a1ap
					-0.27876	0.121828	0.0967132	Zfp40
					-0.278722	0.0939442	0.0203646	Parn
					-0.27868	0.0775679	0.00330551	Hdhd2
					-0.278608	0.103807	0.0418182	Pid1
					-0.278254	0.0764938	0.00289021	Vgll4
					-0.278175	0.111766	0.0644517	Mpp7
					-0.277663	0.0806674	0.00528723	Tmem255a
					-0.277567	0.100032	0.0333113	Scrn3
					-0.277552	0.100753	0.0349876	Ttc4
					-0.277492	0.115121	0.0755967	Gspt2
					-0.277109	0.104446	0.0447193	Senp8
					-0.276781	0.115437	0.077683	Spr
					-0.276634	0.10809	0.0554128	Borcs5
					-0.276595	0.0763833	0.00303521	Colgalt2
					-0.276593	0.118267	0.0871644	Kbtbd11
					-0.276471	0.109564	0.0599308	Dse
					-0.276353	0.116807	0.0827115	Pex3
					-0.276295	0.110594	0.0632288	Pin1
					-0.276224	0.099332	0.0328572	Upp2
					-0.27538	0.0735023	0.00202833	Nalcn
					-0.275219	0.10514	0.0486363	Cbfa2t2
					-0.275037	0.105768	0.0505131	Ikbip
					-0.275007	0.0932042	0.0212878	Aars2
					-0.274916	0.0979562	0.0308142	Fam20c
					-0.274325	0.0837281	0.00873155	Lpin2
					-0.273707	0.0742338	0.00244828	Ostm1
					-0.273325	0.0906308	0.017958	Atr
					-0.273308	0.0885912	0.0149168	2019-03-02
					-0.272987	0.0860272	0.0117089	Hacd3
					-0.272553	0.103812	0.0477637	Zfp24
					-0.272526	0.0951632	0.0267252	Patj
					-0.272457	0.0915308	0.0199172	Tubgcp5
					-0.272187	0.0802572	0.00616463	Ckmt1
					-0.271864	0.119124	0.0977769	Cxcr4
					-0.27175	0.0726907	0.00208531	Tmem184c
					-0.271486	0.0714613	0.00169502	Magi3
					-0.271188	0.0682637	0.000917802	Abraxas2
					-0.27077	0.0955617	0.0288608	Gpr45
					-0.270668	0.104033	0.0504173	Tgfb3
					-0.270666	0.0756667	0.00345026	Tmem19
					-0.270486	0.110666	0.0704644	Diras2
					-0.270364	0.0880848	0.0155231	Lrrtm2
					-0.270331	0.0719775	0.0019702	Sgsm3
					-0.269946	0.106265	0.0576675	Chmp6
					-0.269924	0.0740476	0.00281693	Papss1
					-0.269831	0.107296	0.0610848	Nprl2
					-0.269422	0.0972957	0.0337672	Galnt18
					-0.268941	0.0684552	0.00107919	Mcu
					-0.268255	0.0714489	0.00197861	Slc6a15
					-0.268245	0.0898878	0.0195502	Narf
					-0.26813	0.104737	0.0553337	Plcb3
					-0.268	0.102408	0.0486922	Isoc1
					-0.267739	0.0903597	0.0205839	Prkd1
					-0.267334	0.106621	0.0619683	Rft1
					-0.267119	0.102948	0.0512042	Hint3
					-0.266465	0.111849	0.0800971	Ifitm10
					-0.266291	0.0864852	0.0151587	Poc5
					-0.266284	0.0934091	0.0276437	Ppm1e
					-0.266277	0.0611701	0.00021001	Pcdh9
					-0.266061	0.109568	0.0728832	Ugp2
					-0.265618	0.0528346	1.06347e-05	Tmem56
					-0.265349	0.105267	0.0602621	Ptk7
					-0.265051	0.101689	0.0498595	5730409E04Rik
					-0.265007	0.0912704	0.0241811	Map4k2
					-0.264728	0.0737487	0.00333633	Usp33
					-0.26457	0.0768043	0.00525075	Klhl28
					-0.26456	0.0709759	0.00215549	Pygb
					-0.264536	0.073772	0.00336831	Pik3c3
					-0.264514	0.088652	0.0195719	Fyttd1
					-0.264417	0.0770897	0.00548995	Timm44
					-0.264347	0.109324	0.074421	Zfp260
					-0.263731	0.111198	0.0818745	Smu1
					-0.263555	0.0777348	0.00617951	5730455P16Rik
					-0.263172	0.0830798	0.0118979	Gdap1
					-0.263104	0.114126	0.0934354	Khk
					-0.262838	0.104575	0.0612483	Ptprk
					-0.262582	0.0840574	0.0133937	Agl
					-0.262448	0.112477	0.0879973	Fkbp14
					-0.262392	0.0824848	0.0114634	Maged2
					-0.262316	0.103572	0.0586689	Fez1
					-0.262145	0.0961517	0.0376178	Slc35a3
					-0.261742	0.0839028	0.0135488	Aig1
					-0.261679	0.103146	0.0581173	Zc4h2
					-0.261428	0.0920429	0.0283461	Hmg20a
					-0.261095	0.107493	0.0728352	Zcchc17
					-0.261009	0.0993222	0.0475201	Aif1l
					-0.260598	0.0939638	0.0334121	Rffl
					-0.259621	0.0873428	0.0201292	Fgf12
					-0.25955	0.0925881	0.0310227	Frzb
					-0.259179	0.086079	0.0181962	Asb1
					-0.259039	0.0895655	0.0248746	Vps33b
					-0.258988	0.109812	0.0837612	Gskip
					-0.258825	0.104459	0.0658732	Urod
					-0.258609	0.102459	0.0598857	Cables2
					-0.258444	0.109539	0.0836314	Zfand6
					-0.258246	0.0724224	0.00358049	Cbx7
					-0.257937	0.059979	0.000260022	Dlat
					-0.257857	0.100577	0.0548953	Ttf2
					-0.25775	0.0804587	0.0107236	Etfdh
					-0.257674	0.0937842	0.0356433	Wrb
					-0.257488	0.0755029	0.00583388	Dgke
					-0.257392	0.112934	0.0983031	Nsmce4a
					-0.257292	0.0817665	0.0126295	Dzip3
					-0.257207	0.0877582	0.0223505	Pgm2
					-0.25704	0.0611169	0.000378694	Tmem106b
					-0.256911	0.1008	0.0566143	Ttll12
					-0.256907	0.110989	0.0914547	Rab28
					-0.25671	0.0525795	2.10807e-05	Kbtbd2
					-0.25667	0.0844867	0.0169276	Kit
					-0.256604	0.110354	0.0894821	Syt2
					-0.256587	0.110458	0.0899291	Nat8l
					-0.256312	0.0989791	0.0518262	Golph3l
					-0.256084	0.0959837	0.0433344	Grb14
					-0.256022	0.089038	0.025948	Grk2
					-0.256006	0.0661943	0.00134143	Tm9sf2
					-0.255953	0.073095	0.00438615	Dhx36
					-0.255844	0.105814	0.0744275	Fcgrt
					-0.255405	0.099765	0.0553337	L3mbtl2
					-0.255019	0.0811255	0.0127006	Mthfd1
					-0.254842	0.0932776	0.0371046	Mre11a
					-0.254647	0.0663256	0.00147698	Nsmaf
					-0.254504	0.0747141	0.00589635	Tmem74
					-0.254379	0.0909339	0.0314879	Gtf3c3
					-0.254253	0.101275	0.0615998	C87436
					-0.254139	0.086445	0.0218857	Polr3g
					-0.253793	0.0455729	6.94615e-07	Cntn1
					-0.25313	0.0676894	0.00208215	Rfc1
					-0.252899	0.0780232	0.00966181	B3glct
					-0.25273	0.0832982	0.0171183	Cnot8
					-0.25262	0.0667231	0.00177341	Dock11
					-0.252228	0.093526	0.0405139	Tbl1x
					-0.2519	0.0922371	0.0371766	Xrcc5
					-0.251793	0.105563	0.0796492	Tfam
					-0.251778	0.0889134	0.028969	Fam199x
					-0.251429	0.100073	0.0613924	Dhx35
					-0.251424	0.0582981	0.000247273	Mthfsd
					-0.25089	0.0739818	0.00616526	Csnk2a1
					-0.250744	0.110049	0.098415	Rsl24d1
					-0.250662	0.0566071	0.00015307	Abca8a
					-0.250541	0.0743313	0.00654062	Plekhn1
					-0.250221	0.100724	0.0650823	Tmem59l
					-0.250186	0.0638164	0.00111427	Ube2n
					-0.250174	0.101532	0.067727	Gnb4
					-0.249925	0.0565522	0.000158359	Slc25a36
					-0.249812	0.09771	0.0556927	Armcx1
					-0.2498	0.0966034	0.0522179	Nipsnap2
					-0.249781	0.0971171	0.0539069	Lrrc4c
					-0.249409	0.0962613	0.0516906	Hnrnpr
					-0.249392	0.0869046	0.0263292	St3gal6
					-0.249061	0.0606342	0.000551371	Apbb1
					-0.248938	0.0867441	0.0263292	Ckb
					-0.248923	0.102849	0.0740542	Rnf141
					-0.248679	0.0987847	0.060727	Amdhd2
					-0.248617	0.0990383	0.0616156	Chd6
					-0.248569	0.0667092	0.00215989	Washc5
					-0.248134	0.0976862	0.0576799	Fam213a
					-0.248129	0.104285	0.0806805	Nt5m
					-0.248096	0.0907241	0.0368781	Susd4
					-0.247848	0.103891	0.0796264	Wdr24
					-0.247805	0.0776536	0.0111479	Ica1
					-0.247786	0.0636099	0.00121711	Lrfn5
					-0.247521	0.091788	0.0405139	Decr1
					-0.247399	0.108659	0.0987498	Tmem106c
					-0.246905	0.0534116	6.72114e-05	Klhl20
					-0.246903	0.0804619	0.015549	Stx17
					-0.246821	0.0719552	0.00548897	Lrpprc
					-0.246124	0.0708429	0.00478269	Arhgap5
					-0.245993	0.102206	0.0761702	Lrp1b
					-0.245608	0.0790327	0.0139962	Uqcc1
					-0.245356	0.102236	0.0773111	Slc29a1
					-0.24493	0.0745407	0.00847657	Rbl2
					-0.24489	0.102679	0.0796627	Plin3
					-0.244848	0.0519093	4.45887e-05	Nbas
					-0.244778	0.0991694	0.0671235	Lgalsl
					-0.244599	0.102893	0.0810957	Mipep
					-0.244022	0.0797873	0.0160003	Tvp23a
					-0.243823	0.0677292	0.00323044	Nelfb
					-0.243572	0.0791393	0.0151587	6030458C11Rik
					-0.243164	0.088159	0.0346612	Ranbp6
					-0.242985	0.0975363	0.0641193	Ankrd9
					-0.242785	0.090996	0.0433344	3110043O21Rik
					-0.242609	0.0896214	0.0395181	Elavl4
					-0.242482	0.0560373	0.000232827	Pigk
					-0.241571	0.0619744	0.00120549	Tomm70a
					-0.240994	0.0817369	0.0213685	Ift80
					-0.240633	0.0700889	0.0054442	Rnf167
					-0.240477	0.087153	0.034593	Impa1
					-0.240263	0.0913038	0.0471727	Zfp512
					-0.24021	0.0713745	0.00665505	Dpy19l1
					-0.240118	0.102247	0.0854735	Fam174b
					-0.239913	0.0787853	0.0166095	Mxd4
					-0.239802	0.0657742	0.0028132	Gpt2
					-0.23979	0.0932467	0.0539485	Tmem179
					-0.239137	0.0567293	0.000365298	Iars2
					-0.238983	0.0666147	0.0033535	Vamp1
					-0.23896	0.0795161	0.0184921	Cdk5rap2
					-0.238924	0.100532	0.0812058	Smim7
					-0.238581	0.101483	0.0850026	Trpm8
					-0.238399	0.0667071	0.00348693	Armcx2
					-0.238353	0.100782	0.0828258	Rmdn2
					-0.237437	0.0966019	0.0686839	Smug1
					-0.237003	0.0589299	0.000763861	Lrrk2
					-0.236935	0.0870186	0.0379055	Trappc3l
					-0.236633	0.0655092	0.00311558	Dnajc10
					-0.2366	0.0923984	0.0552753	Coq9
					-0.236433	0.0843281	0.0310085	Rcan3
					-0.236303	0.0655438	0.00318014	Eif5a2
					-0.2363	0.081497	0.02443	Folh1
					-0.236002	0.0720099	0.00871128	Copg2
					-0.235898	0.0899081	0.047946	Rrm2b
					-0.235303	0.0814183	0.0250048	Haus2
					-0.235165	0.0618108	0.00166282	Tle4
					-0.234961	0.0739615	0.0116097	Pcyox1l
					-0.234884	0.0867117	0.0393578	Gpr149
					-0.234725	0.0610821	0.00146002	Gcc2
					-0.234703	0.0931984	0.0605875	Suds3
					-0.234483	0.0758263	0.014597	Kctd8
					-0.234442	0.10286	0.0983031	Lap3
					-0.234387	0.0799915	0.0223917	Dcaf5
					-0.234155	0.0999438	0.0864662	Ttc33
					-0.233961	0.0918976	0.0569965	Pofut1
					-0.233691	0.0562352	0.000460754	Tspyl4
					-0.233594	0.0720513	0.00965997	Me2
					-0.233469	0.0990437	0.0839783	Rtl6
					-0.233441	0.0799619	0.0231061	Exd2
					-0.233356	0.0527988	0.000158273	Grsf1
					-0.233353	0.0862346	0.0396246	Nfs1
					-0.233172	0.0908571	0.0545498	Sil1
					-0.232765	0.0950567	0.069935	Pex26
					-0.232597	0.0896379	0.0512015	Abcb7
					-0.23259	0.0853903	0.0378361	Cacna2d3
					-0.231074	0.0541802	0.00030012	Exoc4
					-0.230464	0.0993065	0.090223	Bloc1s6
					-0.23026	0.0697137	0.00803545	Ipo11
					-0.230086	0.0740793	0.0140552	Dkk3
					-0.230013	0.0647286	0.00372792	Mbnl1
					-0.229604	0.0787811	0.0234132	Polr2b
					-0.229505	0.0811441	0.0291834	Snx27
					-0.229345	0.0683321	0.00683124	Tspan3
					-0.229204	0.081884	0.0313327	Slc25a11
					-0.228848	0.0600374	0.0016201	Rps6kc1
					-0.228561	0.0741512	0.0150146	Vps41
					-0.228525	0.0959215	0.0800971	Tusc5
					-0.228281	0.0772259	0.0210387	Kif16b
					-0.2282	0.0768163	0.0202138	Zfp740
					-0.227701	0.0804539	0.0290454	Ampd2
					-0.227504	0.0966359	0.084459	Pcnx4
					-0.226838	0.0800783	0.0289172	Topbp1
					-0.226787	0.088727	0.0557383	Tubgcp4
					-0.225875	0.0883021	0.0555628	Nefl
					-0.225672	0.0623853	0.00307098	Dennd1b
					-0.225151	0.0818035	0.0352076	Cd34
					-0.224791	0.0628444	0.00345026	Lrig2
					-0.224567	0.0949303	0.0827516	Prkar2b
					-0.22406	0.0585049	0.00152215	Ankrd46
					-0.223531	0.0718169	0.0138224	Dnajb14
					-0.223446	0.0866437	0.0530442	Vars2
					-0.223222	0.0737257	0.0174124	Hsdl2
					-0.222907	0.0816049	0.0371441	St6galnac6
					-0.222905	0.0663014	0.00671992	Lnpk
					-0.222647	0.0930226	0.0783	Syngr1
					-0.222579	0.0572811	0.00125725	Nek7
					-0.22222	0.089188	0.0641067	Unc5c
					-0.221874	0.0898845	0.0671177	Prpf19
					-0.221845	0.048376	7.89924e-05	Ip6k1
					-0.221536	0.0824818	0.0416202	Ubac2
					-0.221124	0.0796515	0.0331975	Zdhhc21
					-0.220855	0.0915508	0.075255	Gatm
					-0.220847	0.0682917	0.009859	Macrod2
					-0.220717	0.0748391	0.021326	Gas6
					-0.220636	0.0921858	0.0783	Cog6
					-0.220273	0.0809496	0.0380549	Prkdc
					-0.21979	0.072288	0.0168041	Eml4
					-0.21967	0.0890669	0.0674203	Brox
					-0.219509	0.0563084	0.00120443	Stau2
					-0.219248	0.0724569	0.0174843	Selenoi
					-0.218636	0.0903706	0.0742264	Chrnb2
					-0.218541	0.0890131	0.0689804	Ift46
					-0.218419	0.0679181	0.0103507	Scamp1
					-0.21837	0.0622375	0.00429698	Ndrg3
					-0.218368	0.0602683	0.00302085	Snn
					-0.218354	0.0904932	0.0751768	Fam114a1
					-0.218212	0.0956652	0.0979371	Pygl
					-0.217133	0.0699082	0.0140552	Rnf14
					-0.216735	0.0852412	0.0574127	D10Jhu81e
					-0.216678	0.0880601	0.0682654	Bckdk
					-0.216616	0.0913981	0.0820469	Alkbh3
					-0.216523	0.0835406	0.0515775	Aph1b
					-0.216448	0.0869319	0.0643225	Mctp1
					-0.216197	0.0862083	0.0619199	BC030336
					-0.216099	0.0778896	0.0333315	Acsbg1
					-0.216073	0.0698657	0.0145917	Atm
					-0.215891	0.0892709	0.0743939	Tmco3
					-0.215819	0.0806249	0.0425466	Glb1
					-0.214023	0.0837585	0.0558227	Flad1
					-0.214006	0.0770524	0.03311	Map3k4
					-0.213697	0.0661056	0.00987853	Cox15
					-0.213685	0.0845002	0.0591567	Cyb5d2
					-0.212643	0.0525796	0.000704352	Clasp2
					-0.21262	0.0827344	0.0541489	Acbd4
					-0.212608	0.0642733	0.00792195	Sh3glb2
					-0.212405	0.0853695	0.064507	Ado
					-0.212191	0.064978	0.00902582	Ddhd2
					-0.211839	0.0851997	0.0647573	Fam234a
					-0.211758	0.0735554	0.0257206	Elovl4
					-0.211108	0.075071	0.0303713	Trip4
					-0.211031	0.0695279	0.0170766	Ppp1r21
					-0.210416	0.0852014	0.0669826	Pfn2
					-0.210304	0.087412	0.0762744	Acadvl
					-0.210039	0.0777135	0.0399401	Prrxl1
					-0.209768	0.0878464	0.0792776	Ttc13
					-0.209215	0.0665285	0.0126867	Tmed4
					-0.208809	0.0824497	0.0586689	Def8
					-0.208772	0.0678139	0.0151587	Atic
					-0.208756	0.0910518	0.0958376	Hey1
					-0.208336	0.072089	0.0250048	Bpnt1
					-0.208318	0.0882196	0.0834025	Dcun1d2
					-0.208118	0.0891252	0.0877681	Asah2
					-0.207949	0.088816	0.0867411	Dnajc18
					-0.207881	0.0703879	0.0211909	Pck2
					-0.207855	0.0886058	0.0858864	Eif2b5
					-0.207702	0.0674345	0.0151243	Cyth1
					-0.207702	0.0836522	0.0652577	Bend6
					-0.207453	0.0727169	0.0274947	P4htm
					-0.206755	0.074208	0.0324277	Phtf1
					-0.206702	0.0874885	0.0832124	Scaper
					-0.206403	0.0876435	0.0843308	Tbc1d23
					-0.20625	0.071581	0.0255431	Acbd5
					-0.206209	0.0899643	0.0959031	Dgkb
					-0.205886	0.063529	0.00966413	Hps3
					-0.205523	0.0679623	0.0175583	Asrgl1
					-0.205521	0.0607045	0.00625591	Actr8
					-0.205261	0.0776078	0.0456211	Hexim1
					-0.205155	0.0786965	0.0498332	Zkscan8
					-0.204825	0.083091	0.0675711	Ndufv1
					-0.204736	0.0892126	0.0955082	Snx9
					-0.204734	0.0863407	0.0819241	Fat3
					-0.204659	0.0635793	0.0102578	Trim2
					-0.204616	0.0645497	0.0118393	Lpcat1
					-0.204556	0.0821696	0.0643766	Ttc39a
					-0.204439	0.0862686	0.0820472	D230025D16Rik
					-0.204436	0.0841265	0.0726653	Tubg1
					-0.204328	0.0705091	0.0244788	Tmcc1
					-0.203949	0.0756309	0.0405139	Arel1
					-0.203825	0.077758	0.0482078	Rnf220
					-0.203662	0.0719771	0.029094	Inpp5k
					-0.203469	0.055014	0.00236342	Slc9a9
					-0.203437	0.0787085	0.0523527	Tbc1d13
					-0.202669	0.088321	0.0955124	Gorasp1
					-0.202514	0.0560899	0.00312938	Dhx30
					-0.202491	0.0564325	0.00334735	Prkacb
					-0.201962	0.0684345	0.0212746	Reps2
					-0.201559	0.0788508	0.0557274	Gne
					-0.201368	0.0681475	0.021097	Rbbp5
					-0.201231	0.0778906	0.0524562	Fut8
					-0.201174	0.0694769	0.0246517	Cog4
					-0.200482	0.0557847	0.00329342	Abat
					-0.199881	0.0809871	0.0671426	Capn7
					-0.199812	0.0817053	0.0702926	Gzf1
					-0.199711	0.080794	0.0666799	Exoc3
					-0.199651	0.074817	0.043311	Kctd7
					-0.199194	0.0872576	0.0976993	Tmem263
					-0.19918	0.0839403	0.0817408	Mxi1
					-0.199092	0.0804089	0.0660886	E2f6
					-0.198775	0.0722273	0.0352223	Scamp5
					-0.198151	0.0606978	0.00904859	Edil3
					-0.197751	0.0716709	0.034593	Ctps
					-0.19763	0.0663352	0.0197958	Rab11fip2
					-0.197456	0.0712664	0.0336504	Cbx5
					-0.197346	0.0544098	0.0029878	Tbck
					-0.197108	0.0808016	0.0711766	Zfyve9
					-0.196617	0.0666659	0.021326	Tmem175
					-0.196234	0.0855125	0.0955103	Kpna6
					-0.194351	0.0674807	0.0256336	Rabep1
					-0.194116	0.0801477	0.0737954	Tarsl2
					-0.193722	0.0778458	0.0644973	Snx18
					-0.193468	0.0615564	0.0127128	Rab30
					-0.193465	0.0750861	0.0533075	Bnc2
					-0.192819	0.0833652	0.0917987	Ksr2
					-0.192468	0.0746511	0.0530899	Enpp5
					-0.192336	0.0457285	0.00037851	Coa5
					-0.191626	0.0784079	0.070481	Plekha2
					-0.191418	0.0698701	0.0364083	H1f0
					-0.191367	0.0724725	0.0460613	Sparcl1
					-0.191257	0.0807165	0.0820891	Rsrc1
					-0.191184	0.0831875	0.0947363	Fbxo44
					-0.190687	0.0649149	0.0220062	Fbxo18
					-0.19048	0.0818007	0.088856	Pla2g7
					-0.190422	0.0731189	0.0500882	Lonrf2
					-0.190377	0.0760682	0.0626283	Scn3b
					-0.190056	0.0788528	0.0756086	Abca5
					-0.189986	0.0707464	0.041658	Mindy2
					-0.189266	0.0775722	0.0711458	Gpbp1l1
					-0.189054	0.067843	0.032392	Fig4
					-0.188923	0.0819699	0.0934955	Icmt
					-0.188512	0.0811971	0.0901839	Chn1
					-0.188509	0.0526863	0.00344386	Cntnap2
					-0.188066	0.0809856	0.0900774	Zfp612
					-0.187915	0.0757951	0.0657099	Abca8b
					-0.18733	0.074854	0.0626283	Bcl2l1
					-0.186692	0.0621164	0.0184805	Sec23a
					-0.186566	0.0701655	0.0442054	Tmem87b
					-0.185918	0.0775469	0.0776971	3632451O06Rik
					-0.185234	0.079186	0.0871075	Maf1
					-0.185052	0.0793964	0.0884534	Tyro3
					-0.184064	0.0567876	0.00966181	Vps39
					-0.183795	0.0583897	0.0126099	Ubl3
					-0.182844	0.0565621	0.00987853	Snap25
					-0.182609	0.0756678	0.0751476	Tsn
					-0.181734	0.0724725	0.0619366	Stoml1
					-0.181526	0.0778372	0.08822	Mob2
					-0.18061	0.072466	0.0640945	Tmem50b
					-0.179527	0.0590571	0.0168292	Trappc11
					-0.179463	0.0739365	0.0729999	Snap47
					-0.179127	0.0784962	0.0977769	Slc25a16
					-0.179126	0.0623409	0.0260752	Uvrag
					-0.17853	0.0747422	0.0791735	Mkrn1
					-0.177637	0.0735246	0.0746862	Yaf2
					-0.177426	0.0706537	0.0615168	Cnp
					-0.176215	0.077221	0.0977769	Sacs
					-0.176179	0.0665596	0.0454092	Atp6v0e2
					-0.175315	0.070023	0.0624816	Shprh
					-0.175054	0.0694961	0.0605299	Osbpl2
					-0.174719	0.0555768	0.0126975	Ankib1
					-0.174568	0.075206	0.090223	Slc30a9
					-0.173694	0.0703552	0.0671153	Necab1
					-0.17325	0.0755209	0.095611	Oxa1l
					-0.173063	0.0649135	0.0435474	Rabgap1l
					-0.172783	0.0655122	0.0464386	Chml
					-0.171401	0.0498835	0.00539897	Kif1bp
					-0.171179	0.0669078	0.0555103	Akt3
					-0.170075	0.0466161	0.00278894	Map2k4
					-0.169956	0.0634113	0.0421828	Prkaa1
					-0.168007	0.0643843	0.0496125	Dmxl1
					-0.16741	0.0630711	0.0446477	Slc38a9
					-0.166912	0.0733031	0.0987498	Ppat
					-0.166037	0.0610165	0.0380549	Fech
					-0.16584	0.0706374	0.0855476	Pip4k2c
					-0.16547	0.0693294	0.079457	Ralgps2
					-0.165389	0.0685275	0.075139	Fsd1l
					-0.164696	0.0623563	0.0460257	Ctnnb1
					-0.164597	0.0642674	0.0552179	Zdhhc17
					-0.163941	0.054656	0.0187781	Abhd12
					-0.162934	0.0468685	0.00475043	Ttc3
					-0.162643	0.0459427	0.00388347	Mturn
					-0.162205	0.0704588	0.0940449	Fkbp4
					-0.161607	0.0616575	0.048224	Rcan2
					-0.160998	0.0609258	0.0459167	Gpm6b
					-0.160852	0.0532834	0.0178228	Cd99l2
					-0.157943	0.0670403	0.084164	Arpp19
					-0.1561	0.0593849	0.0474813	Cab39l
					-0.154614	0.0588373	0.0475201	Rapgef4
					-0.154456	0.0398129	0.00128842	Slc25a12
					-0.15364	0.0471866	0.00927699	Abi2
					-0.1532	0.0655995	0.0877681	Tbc1d22a
					-0.151794	0.0636117	0.0795301	Wwp1
					-0.151608	0.0646595	0.0861193	Entpd3
					-0.151327	0.0648465	0.087989	Tuba4a
					-0.151303	0.0484159	0.013373	Ube3c
					-0.151261	0.0594966	0.0574332	Ppm1a
					-0.149382	0.0653471	0.0971216	Pak1
					-0.148995	0.0561297	0.0446417	Sh3bgrl2
					-0.145107	0.0623741	0.0892657	Nbr1
					-0.144821	0.0596739	0.0730287	Rasa1
					-0.143974	0.0581855	0.066342	Epdr1
					-0.142734	0.062342	0.0964178	Sdha
					-0.142688	0.047961	0.0199832	Aco2
					-0.141504	0.0596874	0.0819632	Rabgap1
					-0.141241	0.0553586	0.0562781	Mtfr1l
					-0.141098	0.0594289	0.0815776	Pirt
					-0.141015	0.0590034	0.0789618	Mid1ip1
					-0.138439	0.0570976	0.0733537	Hspa4
					-0.138119	0.0591928	0.0879973	Nedd4
					-0.129259	0.0564095	0.096044	Casc4
					-0.121826	0.0375702	0.0096509	Ppp2r5c
					-0.120554	0.0511589	0.0840866	Ndrg4

## Sheet: Table 3
Table 3. List of all genes after SCI (green) or SNI in wildtype (gray) and DLK KO (blue) mice 1d after injury in whole DRG.
Mean	L2FC	lfcSE	padj	L2FC	lfcSE	padj	L2FC	lfcSE	padj	ensembl_gene_id	external_gene_name	SCI - Gene	WT - Gene	KO - Gene	WT1	WT2	WT3	WT - SN1	WT-SN2	WT-SN3	KO1	KO2	KO3	KO - SN1	KO - SN2	KO-SN3	Ctrl1	Ctrl2	Ctrl3	Ctrl4	SCI1	SCI2	SCI3	SCI4
1241.63	2.80162	0.110386	6.17462e-138	2.03412	0.109347	3.24212e-74	0.706043	0.0902608	3.6563e-12	ENSMUSG00000046688	Tifa	Tifa	Tifa	Tifa	526.565	526.853	509.919	1908.89	2394.03	2097.44	394.607	436.392	370.637	2694.59	2782.55	2887.43	702.248	664.482	666.363	741.391	1283.9	1203.23	951.033	1090.11
2271.1	1.65954	0.096152	7.01282e-63	1.73888	0.0962499	4.57388e-70	0.0691518	0.082902	0.703858	ENSMUSG00000035673	Sbno2	Sbno2	Sbno2	Sbno2	1466.61	1348	1428.81	4727.78	4623.84	4817.12	1337.48	1255.96	1420.97	3985.12	4205.43	4491.45	1481.48	1230.27	1153.1	1176.84	1192.92	1455.15	1402.9	1220.88
2986.82	1.90051	0.110898	3.84402e-62	2.03421	0.110501	9.68014e-73	0.67532	0.0943564	3.69448e-10	ENSMUSG00000052684	Jun	Jun	Jun	Jun	1513.45	1437	1542.7	5956.79	6389.6	6060.29	1112.52	1136.22	1525.88	4560.82	4720.15	4820.96	2063.05	1920.16	1703.31	1617.94	3242.5	2933.49	2669.94	2809.69
2461.12	3.81935	0.224957	4.41134e-61	5.40705	0.228749	1.17351e-119	2.38684	0.194984	2.77186e-30	ENSMUSG00000026628	Atf3	Atf3	Atf3	Atf3	213.596	212.464	216.133	8182.96	9244.66	9820.91	342.976	360.556	362.654	4824.68	5201.24	5024.8	194.549	226.705	182.457	231.861	1647.82	885.611	589.741	1256.02
8020.98	1.13864	0.0673776	1.34515e-60	1.64118	0.0674859	1.83213e-126	0.130675	0.0578228	0.159354	ENSMUSG00000025348	Itga7	Itga7	Itga7	Itga7	4799.62	4843.6	5017.65	14389	15489.6	15843.6	5154.47	5037.14	5394.2	11269.3	11503.3	11544.8	6808.17	5661.77	5658.42	5817.46	6728.82	6597.26	6663.27	6198.1
514.727	2.08859	0.124501	9.06845e-60	2.20881	0.12182	1.47271e-70	0.344223	0.0965093	0.00905053	ENSMUSG00000021453	Gadd45g	Gadd45g	Gadd45g	Gadd45g	267.28	219.642	213.545	1068.63	1117.92	1062.98	195.459	191.587	191.591	839.561	706.341	916.299	384.936	380.123	372.846	317.82	486.193	496.9	410.101	454.781
1075.78	1.87731	0.113345	2.73764e-58	1.78493	0.114249	2.67557e-52	-0.0637205	0.0956523	0.773187	ENSMUSG00000048482	Bdnf	Bdnf	Bdnf	Bdnf	667.058	472.301	546.157	1860.08	2077.64	1887.44	501.556	609.352	578.194	2037.34	2041.56	2123.52	764.67	719.692	844.853	793.418	854.477	721.008	666.729	748.534
577.861	1.35991	0.0837955	5.82148e-56	1.65743	0.088205	1.11043e-75	-0.0786897	0.0740762	0.605772	ENSMUSG00000028226	Mmp16	Mmp16	Mmp16	Mmp16	339.24	344.536	372.733	1134.88	1036.56	1158.91	442.55	431.07	424.237	1116.22	1146.66	1068.69	350.604	295.597	328.649	331.392	318.063	317.614	283.8	315.224
408.871	1.6964	0.105916	1.61084e-54	2.46689	0.106554	6.92327e-115	-0.00656459	0.0945105	0.980538	ENSMUSG00000025473	Adam8	Adam8	Adam8	Adam8	226.16	196.673	200.603	1080.83	1199.27	1174.46	253.237	199.57	205.276	662.054	706.341	758.965	160.217	160.746	165.458	172.482	148.478	175.422	172.092	159.076
1180.23	2.38416	0.149986	1.00098e-53	3.21216	0.148936	1.07554e-99	0.0845028	0.126703	0.772673	ENSMUSG00000063632	Sox11	Sox11	Sox11	Sox11	395.209	357.456	452.974	3601.62	3668.64	3908.4	311.014	352.573	415.114	1799.06	1928.42	1906.81	714.733	509.11	465.208	503.309	708.182	539.404	521.81	545.542
1842.31	2.39204	0.151751	7.52947e-53	3.47077	0.15161	2.03414e-112	0.53268	0.132244	0.00214642	ENSMUSG00000051379	Flrt3	Flrt3	Flrt3	Flrt3	564.258	664.667	564.276	5752.83	6704.49	7404.57	642.926	586.735	561.088	2939.26	3476.66	2980.44	380.775	398.2	434.043	420.178	700.176	475.262	465.453	729.992
483.092	2.26868	0.15372	3.34458e-46	2.19864	0.152017	8.75958e-45	0.14575	0.126353	0.56628	ENSMUSG00000053113	Socs3	Socs3	Socs3	Socs3	253.573	239.74	192.837	950.088	1086.28	1113.54	189.313	183.604	195.012	1020.27	840.882	881.665	350.604	323.446	272.552	251.089	262.02	333.07	389.471	332.79
402.563	1.65753	0.113814	5.46352e-45	2.07249	0.11136	2.99995e-74	0.0380613	0.0894912	0.867686	ENSMUSG00000039328	Rnf122	Rnf122	Rnf122	Rnf122	215.88	213.899	229.075	876.87	943.148	948.905	195.459	170.299	214.399	602.885	571.8	660.012	294.424	262.373	244.787	288.978	304.962	284.385	250.59	278.139
1109.51	2.58493	0.183267	3.75491e-42	3.42563	0.185111	1.82903e-73	0.721995	0.156213	0.000245741	ENSMUSG00000036390	Gadd45a	Gadd45a	Gadd45a	Gadd45a	301.547	258.402	295.08	2799.71	3160.9	3234.31	363.874	357.895	344.407	2128.49	2024.23	2243.25	363.088	470.023	429.51	498.785	944.728	646.821	462.433	862.718
2936.3	-0.793143	0.0567604	2.2306e-41	-0.770622	0.058926	1.35985e-36	-0.156986	0.0461156	0.0138507	ENSMUSG00000038174	Fam126b	Fam126b	Fam126b	Fam126b	2970.92	2964.44	2878.32	1792.09	1700.98	1678.73	3410.09	3624.18	3322.05	1914.2	2093.54	1958.27	3643.37	3760.18	3818.56	3749.37	3372.78	3278.92	3195.77	3599.21
165.308	2.65615	0.191572	9.54998e-41	1.37997	0.173232	1.13865e-13	0.635807	0.158367	0.00221795	ENSMUSG00000021765	Fst	Fst	Fst	Fst	129.071	150.734	113.891	292.871	370.63	356.487	79.9048	49.2272	49.0382	327.829	399.546	391.851	67.6239	46.9046	61.1966	58.2481	78.606	100.462	81.5171	100.52
290.331	1.36831	0.100535	3.02926e-39	1.72256	0.109864	1.15325e-52	0.120818	0.0780715	0.402201	ENSMUSG00000021070	Bdkrb2	Bdkrb2	Bdkrb2	Bdkrb2	149.631	162.219	137.186	502.065	500.2	478.341	211.44	186.265	176.765	482.948	473.952	522.468	214.316	217.422	216.455	224.51	238.002	233.381	238.01	241.053
197.957	2.02305	0.153412	8.5641e-37	1.83759	0.150948	1.02512e-31	0.639114	0.14084	0.000346037	ENSMUSG00000024349	Tmem173	Tmem173	Tmem173	Tmem173	139.351	132.072	111.302	454.996	498.693	417.414	104.491	114.42	98.0763	431.774	409.739	444.296	53.0588	55.6992	75.3625	50.3309	109.903	80.3696	86.0458	91.7369
3149.96	0.85095	0.064751	1.47543e-36	1.29581	0.0653732	3.17595e-84	-0.197405	0.0549448	0.00844908	ENSMUSG00000026558	Uck2	Uck2	Uck2	Uck2	2245.61	2028.46	2059.09	4855.04	5334.96	5362.87	2318.47	2591.74	2339.01	4253.78	4460.24	4350.94	2984.82	2698.97	2618.42	2814	2348.72	2479.87	2446.52	2407.61
390.215	1.75516	0.13552	1.70893e-35	1.82371	0.136914	6.23007e-38	0.0656715	0.111912	0.808483	ENSMUSG00000058093	Zfp729b	Zfp729b	Zfp729b	Zfp729b	228.445	213.899	192.837	665.933	780.432	801.125	218.816	240.814	173.344	644.463	768.515	712.457	251.769	278.985	237.987	285.02	307.146	269.702	233.984	298.633
874.262	1.17094	0.0904736	1.82908e-35	1.48692	0.0915254	1.41063e-56	0.363569	0.0729565	5.40745e-05	ENSMUSG00000019876	Pkib	Pkib	Pkib	Pkib	499.151	499.577	531.92	1307.46	1481.01	1495.95	496.639	510.898	589.598	1173.79	1196.6	1228	682.481	709.92	709.428	727.253	1004.41	962.89	827.248	851.007
241.76	2.22587	0.173936	1.14567e-34	3.03833	0.170294	2.47891e-68	0.620397	0.144731	0.000881283	ENSMUSG00000027611	Procr	Procr	Procr	Procr	79.9556	94.7474	107.419	618.865	772.899	912.608	90.9685	90.4715	74.1274	390.196	412.796	388.883	62.4221	85.5031	82.1621	81.9997	134.649	122.1	101.645	130.774
431.181	1.42534	0.114967	1.72769e-32	1.51197	0.118928	1.41907e-34	0.110628	0.0941298	0.557797	ENSMUSG00000027495	Fam210b	Fam210b	Fam210b	Fam210b	254.716	244.046	236.84	613.635	813.578	670.196	243.402	274.076	310.195	711.628	680.859	830.21	321.474	329.798	332.615	333.089	331.892	353.163	368.337	369.876
402.377	2.10139	0.170024	2.67263e-32	2.62629	0.16994	3.60487e-51	0.494554	0.143227	0.0121393	ENSMUSG00000038059	Smim3	Smim3	Smim3	Smim3	190.751	163.655	159.188	950.088	1080.25	1144.65	179.478	163.647	161.94	695.637	746.091	724.331	157.096	161.235	183.59	195.668	312.968	245.745	167.06	264.476
2995.36	2.03438	0.165749	7.41087e-32	2.70433	0.165818	5.25354e-57	0.19892	0.1425	0.464538	ENSMUSG00000037428	Vgf	Vgf	Vgf	Vgf	1239.31	1142.71	1075.49	7672.18	7686.81	7180.31	1000.65	1105.62	1448.34	4951.01	4615.17	5001.05	2518.73	1687.59	1678.37	1473.17	2215.53	2042.47	2455.07	1717.63
529.107	-0.976101	0.0798936	1.42645e-31	-1.25194	0.0933387	1.83447e-38	-0.233916	0.0559061	0.00122813	ENSMUSG00000045648	Vwc2l	Vwc2l	Vwc2l	Vwc2l	569.969	546.951	557.805	224.883	260.646	219.078	674.888	674.545	634.075	343.82	339.41	326.543	732.419	692.82	685.062	709.156	585.178	622.864	602.321	579.699
961.082	1.0872	0.0893131	2.374e-31	1.35882	0.09026	1.5388e-48	-0.0654862	0.0792498	0.707304	ENSMUSG00000030256	Bhlhe41	Bhlhe41	Bhlhe41	Bhlhe41	780.138	720.654	728.64	1809.53	2006.83	1904.29	821.175	710.468	827.946	1634.35	1626.72	1754.43	545.153	495.918	504.306	452.978	465.086	423.486	530.364	479.179
5832.38	1.09805	0.0919869	4.01012e-30	0.978953	0.0921989	4.09341e-24	0.730225	0.0791984	3.65701e-17	ENSMUSG00000021091	Serpina3n	Serpina3n	Serpina3n	Serpina3n	4614.58	3766.93	4193.24	7525.74	9026.2	8239.4	4316.09	4280.1	3789.62	9276.75	8255.93	8981.91	3557.02	3603.84	3796.46	4226.1	6132.73	6723.23	5959.3	6382.55
145.565	2.11746	0.177491	4.21526e-30	1.92413	0.176193	1.65867e-25	0.328718	0.139467	0.136195	ENSMUSG00000020395	Itk	Itk	Itk	Itk	92.5201	71.7783	63.4163	251.032	351.044	267.042	77.4462	59.8709	61.5828	275.056	268.063	318.627	86.3505	82.5716	73.6626	91.6135	112.814	102.78	98.6256	105.4
152.766	2.31248	0.19638	2.57373e-29	4.13233	0.203063	9.81144e-89	0.569701	0.167133	0.0137525	ENSMUSG00000042816	Gpr151	Gpr151	Gpr151	Gpr151	33.1245	31.5825	41.4147	521.241	671.955	665.011	49.1722	37.253	39.9148	211.09	197.735	219.674	34.3321	31.7583	32.8649	36.7585	60.4102	51.7766	46.2937	41.9648
230.88	1.7651	0.150153	3.16574e-29	1.04455	0.151641	2.53184e-10	0.950888	0.120651	2.66299e-12	ENSMUSG00000079014	Serpina3i	Serpina3i	Serpina3i	Serpina3i	175.902	153.606	132.009	310.304	348.031	296.857	102.032	134.377	144.834	458.96	433.182	407.684	127.965	113.353	129.76	147.6	270.754	279.748	233.984	216.655
4896.63	1.04719	0.0893375	4.56393e-29	1.13019	0.0894967	3.96973e-34	0.0947211	0.0767905	0.533784	ENSMUSG00000025089	Gfra1	Gfra1	Gfra1	Gfra1	3559.17	3550.16	3469.78	7077.72	8134.28	7939.95	3287.16	3625.51	3534.17	6874.81	7279.49	7428.35	4577.62	3650.74	3501.24	3835.89	4456.53	3833.01	4066.8	4250.15
79.8113	3.06715	0.262269	6.08746e-29	2.94369	0.280912	1.66163e-23	0.755978	0.197756	0.00423553	ENSMUSG00000015652	Steap1	Steap1	Steap1	Steap1	17.1333	22.9691	23.2958	151.665	164.222	167.225	19.6689	23.9484	29.651	206.292	192.638	217.695	23.9285	40.5529	29.465	36.7585	64.7772	64.1411	37.7394	62.4592
1791.64	0.634036	0.0543866	9.09695e-29	1.1189	0.0550972	2.03307e-88	-0.00594671	0.0450023	0.96105	ENSMUSG00000024664	Fads3	Fads3	Fads3	Fads3	1339.83	1336.51	1418.45	2987.98	2943.95	2962.09	1515.73	1496.77	1458.6	2323.59	2294.33	2320.43	1456.52	1495.57	1368.42	1412.09	1382.16	1512.34	1444.16	1363.37
849.038	1.28465	0.110995	2.36037e-28	2.05118	0.111107	3.90824e-73	0.0223533	0.0975314	0.931478	ENSMUSG00000014599	Csf1	Csf1	Csf1	Csf1	527.707	559.871	499.565	1924.58	2330.75	2313.93	547.04	546.821	578.194	1391.27	1310.76	1374.45	451.52	374.259	376.813	331.392	385.024	376.346	442.809	337.67
2383.99	1.27542	0.112425	3.24297e-27	2.17433	0.11338	8.46303e-79	-0.367903	0.0972822	0.00486062	ENSMUSG00000024256	Adcyap1	Adcyap1	Adcyap1	Adcyap1	1182.2	1207.31	1177.73	4673.73	5699.57	5721.95	1674.31	1564.63	1671.86	3826.8	4157.52	3902.68	1503.33	1459.42	1691.41	1661.48	1310.1	1071.85	1049.16	1472.67
2365.45	0.64345	0.0569044	4.8146e-27	0.723908	0.0577829	1.33738e-33	-0.126928	0.0476872	0.0777634	ENSMUSG00000018507	Trpv2	Trpv2	Trpv2	Trpv2	2019.45	1823.17	1991.79	3171.03	3328.14	3147.46	2057.86	2040.93	1971.79	3164.75	3117.89	3198.14	2286.73	2047.19	2078.99	2086.75	1920.75	1993.01	1854.77	2008.45
269.001	2.06486	0.183318	7.71037e-27	2.32953	0.176431	2.87815e-37	0.809238	0.140985	1.6492e-06	ENSMUSG00000023905	Tnfrsf12a	Tnfrsf12a	Tnfrsf12a	Tnfrsf12a	109.653	142.121	110.008	528.214	661.409	619.64	84.822	86.4802	99.2167	371.006	381.2	380.967	138.369	187.13	167.157	159.475	361.733	282.839	213.857	294.729
232.688	1.3974	0.124438	1.10602e-26	1.46587	0.125769	4.56117e-29	-0.215413	0.0993109	0.18407	ENSMUSG00000039232	Stx11	Stx11	Stx11	Stx11	174.76	136.379	142.363	392.238	435.415	430.378	149.975	162.317	125.446	374.204	373.046	399.768	199.751	177.847	176.224	175.875	162.307	168.467	139.887	157.124
3068.39	0.782292	0.070035	2.11521e-26	1.43426	0.0693667	1.39209e-91	0.197856	0.0582847	0.0142422	ENSMUSG00000024143	Rhoq	Rhoq	Rhoq	Rhoq	2032.01	2084.44	2094.03	5154.88	5713.13	5903.43	1836.58	1849.34	1941	3070.4	3475.64	3125.9	2838.12	2741.48	2497.73	2678.28	3270.16	3016.95	2946.69	3097.59
933.169	1.16489	0.105273	6.66319e-26	1.20015	0.105986	1.90082e-27	0.0874044	0.0884326	0.63785	ENSMUSG00000036437	Npy1r	Npy1r	Npy1r	Npy1r	705.894	658.925	581.1	1446.92	1494.57	1530.95	662.595	566.778	672.849	1460.04	1390.26	1420.96	660.634	689.4	822.188	769.666	844.287	858.564	741.705	685.099
1181.49	-0.818605	0.076344	2.80979e-24	-0.772358	0.0812614	2.23427e-19	-0.13679	0.0610989	0.164568	ENSMUSG00000046699	Slitrk4	Slitrk4	Slitrk4	Slitrk4	1113.67	1185.78	1160.91	740.894	635.796	653.344	1439.52	1503.42	1517.9	748.409	940.768	827.242	1426.34	1502.41	1412.06	1500.88	1382.16	1291.32	1280.62	1366.29
664.656	0.867057	0.0823972	2.3318e-23	0.519993	0.0891765	1.63273e-07	-0.12145	0.0670962	0.301197	ENSMUSG00000039994	Timeless	Timeless	Timeless	Timeless	501.436	467.995	429.678	667.676	708.114	635.196	591.295	576.091	531.437	1049.05	961.153	1087.49	702.248	666.925	633.498	646.95	599.735	606.636	576.658	653.87
1506.89	0.951839	0.0905829	2.67083e-23	0.733387	0.0906385	4.25958e-14	0.122674	0.074473	0.36257	ENSMUSG00000001420	Tmem79	Tmem79	Tmem79	Tmem79	1264.44	941.732	1047.02	1861.82	1887.8	1674.84	914.603	975.23	875.844	1791.06	1787.77	1768.28	1685.4	1593.78	1470.99	1640.56	1691.49	1719.45	1696.26	1849.38
249.328	1.78344	0.17396	3.81105e-22	3.15002	0.165495	1.20073e-77	0.245275	0.140076	0.322431	ENSMUSG00000046223	Plaur	Plaur	Plaur	Plaur	122.218	89.0051	89.3005	829.801	885.896	967.053	90.9685	83.8192	79.8296	265.461	302.717	304.773	106.118	99.1836	104.261	89.9169	146.295	106.644	90.5746	132.726
516.982	1.18793	0.11651	6.64714e-22	1.68144	0.115371	1.78457e-45	0.392343	0.0960838	0.00176593	ENSMUSG00000037447	Arid5a	Arid5a	Arid5a	Arid5a	356.374	353.149	302.845	1127.9	1021.49	1099.28	288.887	319.311	333.003	730.818	660.474	755.006	374.532	321.98	285.584	312.73	436.7	402.621	373.872	483.083
1392.89	1.09903	0.10861	1.43162e-21	0.878871	0.10996	9.26527e-14	0.048658	0.090054	0.82707	ENSMUSG00000035828	Pim3	Pim3	Pim3	Pim3	862.378	756.544	751.936	1434.72	1554.84	1375.39	721.602	758.364	913.478	1752.68	1594.11	1786.09	1951.73	1652.9	1518.58	1565.35	1684.21	1911.87	1683.18	1627.84
3091.58	1.28894	0.128227	2.77359e-21	1.37134	0.128175	1.75041e-24	0.193116	0.109942	0.320805	ENSMUSG00000044734	Serpinb1a	Serpinb1a	Serpinb1a	Serpinb1a	2022.88	1968.16	1906.37	4340.77	5475.08	5438.05	1760.36	1837.37	1718.62	4263.37	4320.6	4404.37	2134.84	2756.62	2850.18	2691.85	3402.62	3173.83	2290.53	3075.14
1481.45	0.698616	0.0696349	3.24861e-21	0.607997	0.0705341	5.66615e-16	0.196231	0.058533	0.0157395	ENSMUSG00000013089	Etv5	Etv5	Etv5	Etv5	1313.56	1370.97	1260.56	2032.66	2088.18	1893.92	1175.22	1333.12	1293.24	2006.95	1960.02	2196.74	1109.03	1125.71	1148.57	1138.95	1398.17	1230.27	1292.2	1260.89
3710.34	0.713678	0.071137	3.24861e-21	0.811402	0.0716276	1.83126e-27	-0.0411159	0.0599499	0.76473	ENSMUSG00000020250	Txnrd1	Txnrd1	Txnrd1	Txnrd1	2751.62	2361.51	2569.01	4325.08	4676.57	4487.85	2538.51	2730.11	2705.08	4209	4352.2	4509.26	3779.66	3964.9	4155.14	4316.01	4158.84	4006.12	3611.91	3998.36
650.792	1.29665	0.131466	1.74708e-20	1.30155	0.132315	9.88999e-21	0.164372	0.106128	0.402016	ENSMUSG00000052837	Junb	Junb	Junb	Junb	379.218	287.113	372.733	845.491	870.83	851.681	301.18	356.564	343.267	866.747	753.226	841.095	813.568	779.789	637.465	577.391	730.017	829.198	829.764	749.51
138.939	2.09074	0.213536	3.50127e-20	2.20687	0.210405	1.5163e-23	0.763859	0.173771	0.000593951	ENSMUSG00000050164	Mchr1	Mchr1	Mchr1	Mchr1	66.2489	76.085	66.0047	247.546	373.643	335.746	52.8601	70.5146	57.0211	299.044	235.447	235.507	58.2606	59.1193	52.1305	75.7791	106.992	132.919	90.0714	87.8332
112.716	2.28056	0.236251	1.30686e-19	2.36429	0.233956	7.20974e-22	1.31765	0.254865	2.42265e-05	ENSMUSG00000001131	Timp1	Timp1	Timp1	Timp1	58.2534	74.6495	51.7684	261.492	335.978	347.413	57.7773	51.8881	52.4594	278.255	276.217	234.517	7.28258	14.1691	15.2992	12.4413	32.0247	42.5031	37.2362	12.687
247.148	1.43892	0.14904	1.30686e-19	1.278	0.152461	4.14684e-15	0.52051	0.122173	0.000946421	ENSMUSG00000029321	Slc10a6	Slc10a6	Slc10a6	Slc10a6	175.902	144.992	152.717	334.71	439.935	375.932	145.058	180.943	149.395	410.985	427.066	446.275	130.046	161.235	151.858	193.406	200.154	253.473	223.92	244.957
231.441	1.48957	0.154449	1.39635e-19	1.97617	0.149846	3.38406e-37	0.617132	0.120067	2.76733e-05	ENSMUSG00000032515	Csrnp1	Csrnp1	Csrnp1	Csrnp1	111.938	156.477	126.833	444.536	539.372	557.417	127.848	109.098	99.2167	321.432	300.679	321.595	168.54	145.6	128.626	118.193	194.332	208.652	225.933	222.511
490.811	-1.14277	0.11871	1.63179e-19	-1.25376	0.119837	1.96446e-23	-0.547964	0.0942167	1.12905e-06	ENSMUSG00000047606	Ankrd34c	Ankrd34c	Ankrd34c	Ankrd34c	709.32	782.384	735.111	235.343	345.017	346.117	599.901	658.58	601.002	247.871	291.506	296.857	607.575	557.969	599.5	594.922	374.107	387.165	462.433	383.538
490.929	1.27316	0.133129	2.95816e-19	0.902079	0.135118	1.04566e-09	-0.0924562	0.112604	0.709158	ENSMUSG00000044229	Nxpe4	Nxpe4	Nxpe4	Nxpe4	333.529	387.603	392.146	650.244	690.035	735.012	409.358	339.268	311.335	684.442	925.48	941.037	390.138	375.237	390.978	399.254	374.107	326.888	332.107	430.383
3031.75	0.549333	0.0574801	3.09511e-19	0.576454	0.0583734	6.82017e-21	0.0801398	0.0490569	0.36642	ENSMUSG00000037851	Iars	Iars	Iars	Iars	2766.46	2573.97	2673.84	3847.42	4049.81	4054.88	2805.27	2920.37	2904.66	3929.15	4326.72	4356.87	2496.88	2242.14	2276.17	2436.24	2589.63	2428.86	2513.95	2441.76
986.785	-0.780392	0.0818469	3.76761e-19	-0.643347	0.0837763	1.00264e-12	-0.395407	0.0655392	3.50189e-07	ENSMUSG00000070687	Htr1d	Htr1d	Htr1d	Htr1d	1190.2	1158.5	1057.37	749.611	756.326	679.271	1144.48	1154.84	1262.45	681.244	658.436	733.237	1259.89	1214.63	1194.47	1169.49	850.838	1003.85	948.014	868.573
9132.77	0.689319	0.0726048	5.47637e-19	1.2591	0.0727506	2.79512e-64	0.0420515	0.0622488	0.769406	ENSMUSG00000032802	Srxn1	Srxn1	Srxn1	Srxn1	5958.98	5548.46	5701	12671.9	14382.3	14133.8	6190.78	6849.23	6438.82	10508.1	10664.4	10235.6	8565.35	8849.82	9312.09	9415.27	9721.67	9315.14	8236.25	9956.39
167.96	3.06108	0.323887	8.13437e-19	2.97572	0.299538	3.9695e-21	1.97825	0.334228	6.57112e-07	ENSMUSG00000037411	Serpine1	Serpine1	Serpine1	Serpine1	103.942	90.4407	56.9453	482.889	787.966	707.79	51.6308	25.2788	27.3701	295.845	285.39	289.93	7.28258	8.30602	5.66635	10.1793	24.7463	17.0013	51.3256	29.2777
365.746	1.05297	0.111723	1.02869e-18	1.40514	0.110857	2.22335e-34	-0.296081	0.0931415	0.0246141	ENSMUSG00000046731	Kctd11	Kctd11	Kctd11	Kctd11	245.578	278.5	300.257	667.676	759.34	747.976	267.988	242.144	256.595	524.526	540.203	526.427	289.222	272.633	295.217	223.379	227.812	217.925	214.863	216.655
2696.84	1.00353	0.106952	1.50506e-18	0.879234	0.107848	2.65079e-14	-0.36359	0.0912641	0.00247673	ENSMUSG00000026675	Hsd17b7	Hsd17b7	Hsd17b7	Hsd17b7	1521.44	1844.7	1663.06	2899.08	3207.61	3135.79	2252.09	1748.23	1587.47	3473.39	3959.79	3763.16	3061.8	3116.22	3244.55	3449.08	2602.01	2376.31	2372.55	2658.42
289.329	1.55654	0.166171	1.72379e-18	1.73952	0.169057	1.16218e-22	1.64742	0.146197	5.55677e-26	ENSMUSG00000061039	Olfr920	Olfr920	Olfr920	Olfr920	148.489	192.366	166.953	510.781	524.306	652.048	153.663	194.248	202.995	527.724	545.299	547.207	69.7047	81.1058	87.8285	103.489	308.601	207.106	307.953	254.716
1593.94	-0.75573	0.0814459	3.89781e-18	-0.830864	0.0836788	4.14205e-21	0.118478	0.0665838	0.313634	ENSMUSG00000032593	Amigo3	Amigo3	Amigo3	Amigo3	1765.88	1685.36	1701.89	1028.54	991.36	884.089	1764.05	1760.2	1930.73	1101.82	1052.89	1079.57	1929.88	1892.31	1728.24	1711.82	1833.41	1887.14	2194.92	1954.78
51.8198	2.57068	0.280068	9.77646e-18	3.25092	0.308462	9.37654e-24	0.937129	0.242357	0.00372656	ENSMUSG00000039364	Sectm1b	Sectm1b	Sectm1b	Sectm1b	19.4178	12.9201	11.6479	122.03	153.676	147.78	12.293	22.6179	23.9489	105.545	116.195	126.659	11.444	16.612	12.466	13.5724	32.0247	23.1835	21.1341	31.2296
220.029	1.2872	0.141083	1.6029e-17	1.4175	0.143006	4.82776e-21	0.38988	0.10969	0.00934417	ENSMUSG00000043003	Rasef	Rasef	Rasef	Rasef	130.213	132.072	144.952	306.817	361.59	413.525	148.746	130.385	122.025	318.234	336.353	322.585	159.176	170.518	168.857	161.737	237.274	207.879	183.665	243.981
2367.29	1.06857	0.117161	1.6263e-17	0.667033	0.117703	4.0557e-07	0.39971	0.100179	0.00242068	ENSMUSG00000059991	Nptx2	Nptx2	Nptx2	Nptx2	2064	1569.07	1577.64	3029.82	2823.42	2431.89	1689.06	1676.38	1528.17	3297.48	3283.01	3679.05	2398.05	1979.28	1772.44	1916.53	2746.84	2684.65	2524.01	2675.01
130.999	1.45083	0.159231	1.74294e-17	1.14532	0.162379	8.41878e-11	-0.238186	0.134731	0.316998	ENSMUSG00000049649	Gpr3	Gpr3	Gpr3	Gpr3	111.938	103.361	80.241	231.856	207.914	216.485	68.8411	105.107	96.9359	241.474	253.793	243.423	92.5927	92.832	80.4622	90.4825	88.0679	64.1411	71.9565	78.074
5831.42	0.641677	0.0705029	1.88468e-17	1.04692	0.0705987	4.25218e-47	-0.0991998	0.0612375	0.371804	ENSMUSG00000015243	Abca1	Abca1	Abca1	Abca1	4670.55	5482.43	5431.8	10184.2	10689.5	11306.5	5404.02	5131.6	5691.85	7973.43	8838.94	8500.01	3592.39	3271.59	3704.1	3566.14	3275.98	3221.74	3393.02	3298.63
42.7001	4.508	0.498673	3.26562e-17	5.45183	0.565601	6.4779e-20	0.0767627	0.340313	0.932654	ENSMUSG00000029378	Mcub	Mcub	Mcub	Mcub	3.42667	1.43557	5.17684	149.922	153.676	143.891	3.68791	7.98278	2.28084	110.342	113.137	86.0885	4.16147	9.77179	7.36626	12.4413	9.46184	4.63671	7.54788	17.5666
3203.2	0.74029	0.0824887	5.85276e-17	0.616457	0.0830277	6.38356e-12	0.102828	0.0699746	0.433944	ENSMUSG00000003153	Slc2a3	Slc2a3	Slc2a3	Slc2a3	2662.52	2128.95	2415	3704.47	3829.84	3525.99	2387.31	2533.2	2231.81	3938.74	3886.4	4117.41	3223.06	3073.23	3096.1	3480.18	3581.67	3386.34	3176.65	3685.09
515.849	0.789552	0.0880333	6.07695e-17	0.840795	0.0916313	4.73597e-18	-0.0701103	0.0735828	0.654914	ENSMUSG00000041831	Sytl3	Sytl3	Sytl3	Sytl3	421.48	407.701	402.499	753.097	706.608	747.976	497.868	427.079	428.799	802.781	730.803	809.43	430.712	376.214	418.177	403.778	401.764	384.074	356.26	409.888
1466.01	1.58206	0.178498	1.55501e-16	2.8391	0.178646	4.07478e-54	0.379363	0.160014	0.133122	ENSMUSG00000019647	Sema6a	Sema6a	Sema6a	Sema6a	603.094	795.304	750.642	4644.1	5197.86	5522.32	736.353	689.18	997.869	2339.58	2436.01	2483.7	251.769	218.888	260.086	196.234	269.298	263.52	427.21	237.15
1411.13	0.940946	0.106823	2.50312e-16	1.53043	0.106078	1.43106e-44	-0.00762036	0.0892479	0.97491	ENSMUSG00000030272	Camk1	Camk1	Camk1	Camk1	951.472	937.425	833.471	2419.67	2711.93	2730.05	858.055	790.296	851.895	1671.13	1516.64	1616.88	1154.81	1413	1346.33	1258.84	1434.56	1268.14	1067.27	1390.69
426.346	0.812694	0.0935056	6.97071e-16	1.41523	0.0943483	3.39031e-48	-0.00953324	0.0750886	0.962479	ENSMUSG00000079442	St6galnac4	St6galnac4	St6galnac4	St6galnac4	308.4	279.935	305.434	753.097	787.966	842.607	322.078	302.015	330.722	574.1	553.453	554.133	347.483	328.332	317.882	320.082	368.284	316.842	313.489	300.585
663.985	0.824305	0.0953998	1.07533e-15	0.506096	0.0971302	4.42387e-06	0.054852	0.0752368	0.748871	ENSMUSG00000020248	Nfyb	Nfyb	Nfyb	Nfyb	520.854	480.915	516.39	639.784	793.992	720.753	448.696	494.933	431.08	743.612	827.631	851.98	714.733	724.578	703.761	703.501	807.895	734.145	661.194	759.27
1603.89	0.991985	0.115364	1.52923e-15	1.00141	0.117098	1.00664e-15	-0.0415413	0.100112	0.871382	ENSMUSG00000040033	Stat2	Stat2	Stat2	Stat2	1213.04	1079.55	1088.43	2006.52	2659.2	2105.22	1504.67	1318.49	1642.21	2921.67	2882.44	3080.39	1294.22	1057.31	995.012	1008.31	1154.34	1022.39	1041.1	1003.25
895.176	0.767062	0.0895041	1.93628e-15	0.921487	0.0906794	4.12811e-22	-0.0256762	0.072863	0.894076	ENSMUSG00000027540	Ptpn1	Ptpn1	Ptpn1	Ptpn1	665.916	624.471	635.457	1232.5	1253.51	1166.69	606.047	627.979	734.432	1178.58	1051.87	1129.05	984.188	884.347	822.188	846.011	835.553	921.932	896.688	806.114
904.641	1.08508	0.126778	2.10789e-15	1.6491	0.126826	3.562e-36	0.0681459	0.110989	0.796586	ENSMUSG00000033902	Mapkbp1	Mapkbp1	Mapkbp1	Mapkbp1	569.969	727.832	693.697	2022.21	1966.15	2246.52	666.283	626.648	736.713	1372.08	1502.38	1431.84	525.386	414.324	405.711	385.681	429.422	434.305	540.428	395.25
225.231	2.20108	0.257244	2.12787e-15	1.58464	0.265402	7.55039e-08	-0.310126	0.2143	0.442185	ENSMUSG00000054204	Alkal2	Alkal2	Alkal2	Alkal2	97.089	100.49	68.5931	287.641	316.392	195.744	129.077	87.8106	101.498	500.538	445.413	519.5	352.685	206.185	186.99	171.351	173.224	210.97	133.849	219.583
3370.84	0.527367	0.061913	2.933e-15	0.521645	0.0626064	6.24944e-15	-0.0096916	0.0531224	0.945664	ENSMUSG00000021843	Ktn1	Ktn1	Ktn1	Ktn1	3137.69	2944.35	3181.17	4304.16	4482.21	4512.48	3127.35	3375.39	3259.33	4316.15	4670.21	5064.38	2749.69	2669.65	2608.22	2534.64	2737.38	2525.46	2677.48	2539.36
889.187	0.881653	0.103923	3.88784e-15	0.619079	0.104923	1.11843e-07	0.38911	0.0875757	0.000502682	ENSMUSG00000060716	Plekhh1	Plekhh1	Plekhh1	Plekhh1	778.996	724.961	772.644	1237.73	1167.64	1096.69	651.531	681.198	761.802	1284.13	1308.72	1268.57	742.823	626.372	600.634	658.26	826.091	860.882	995.314	738.775
544.918	0.821629	0.0969423	4.12564e-15	1.3555	0.0974729	2.31573e-41	0.0309433	0.0756463	0.873605	ENSMUSG00000029201	Ugdh	Ugdh	Ugdh	Ugdh	333.529	345.972	370.144	887.33	857.27	937.238	360.186	323.303	407.131	612.48	672.705	643.19	480.65	502.758	547.936	518.012	582.995	521.63	497.154	496.746
1743.84	0.824408	0.0981339	7.71733e-15	1.03512	0.098439	1.15576e-23	0.497989	0.0849944	9.06274e-07	ENSMUSG00000073418	C4b	C4b	C4b	C4b	1494.03	1541.8	1418.45	2822.37	3304.03	2998.38	1508.36	1474.15	1493.95	2405.14	2596.03	2918.1	1012.28	958.612	840.32	886.163	1253.33	1295.96	1494.98	1160.37
922.983	0.768022	0.0914981	8.09508e-15	1.0723	0.0907911	7.71091e-30	-0.107383	0.0769689	0.464558	ENSMUSG00000026880	Stom	Stom	Stom	Stom	807.552	788.126	759.701	1537.57	1725.09	1687.81	776.92	745.06	595.3	1221.76	1209.85	1170.61	760.509	665.459	647.098	747.046	657.234	656.094	627.48	673.388
1295.67	0.686007	0.0824384	1.47799e-14	1.0287	0.0830884	8.32748e-33	-0.0923143	0.0690657	0.487925	ENSMUSG00000001542	Ell2	Ell2	Ell2	Ell2	965.178	947.474	1045.72	1799.07	2106.26	2123.37	1035.07	1068.36	1010.41	1623.15	1747	1634.69	1216.19	1043.14	1154.24	1131.03	1089.57	1056.4	974.18	1142.81
107.387	1.38478	0.167693	2.49414e-14	1.53222	0.189855	5.0057e-14	0.0774654	0.161082	0.849964	ENSMUSG00000051980	Casr	Casr	Casr	Casr	68.5334	58.8582	56.9453	167.355	204.901	163.336	99.5737	87.8106	95.7955	268.66	222.197	252.329	63.4624	40.5529	47.0307	48.0688	46.5814	51.0038	58.8735	45.8685
964.491	0.908648	0.110469	3.23636e-14	1.07216	0.109068	1.04588e-20	-0.0315303	0.0899685	0.894648	ENSMUSG00000044934	Zfp367	Zfp367	Zfp367	Zfp367	649.925	710.605	679.46	1225.53	1506.63	1547.8	604.818	525.533	518.892	1036.26	1085.5	974.681	971.704	992.814	1086.24	1101.06	1094.66	1008.48	864.484	1104.75
553.729	1.26033	0.154027	4.51924e-14	1.35053	0.153044	1.01701e-16	0.700614	0.127416	5.60785e-06	ENSMUSG00000071637	Cebpd	Cebpd	Cebpd	Cebpd	373.507	374.683	313.199	927.425	881.376	898.348	334.371	313.989	255.455	743.612	686.975	733.237	358.927	474.909	410.811	367.585	485.465	789.786	700.946	649.966
6529.49	0.556529	0.0680107	4.51924e-14	0.469294	0.0680964	2.48127e-10	-0.085709	0.0577071	0.426862	ENSMUSG00000038949	Cnst	Cnst	Cnst	Cnst	5039.49	5090.52	5094.01	6614.01	7310.15	7146.6	4582.85	4559.5	4427.12	6387.06	6901.35	6660.48	8786.95	7359.62	7654.68	7496.47	7695.39	7566.33	6869.58	7347.74
371.581	1.02342	0.125468	5.53304e-14	0.797381	0.12666	1.13102e-08	0.259314	0.101147	0.0939002	ENSMUSG00000006344	Ggt5	Ggt5	Ggt5	Ggt5	322.107	267.015	269.196	432.334	571.011	490.008	259.383	222.187	286.246	516.53	489.24	558.091	338.12	301.46	327.515	287.847	350.088	380.21	414.63	348.405
170.776	1.51682	0.186459	6.56051e-14	5.31549	0.318241	8.05759e-60	-0.465956	0.835267	0.820583	ENSMUSG00000050359	Sprr1a	Sprr1a	Sprr1a	Sprr1a	9.13778	22.9691	6.47105	416.644	482.12	584.639	133.994	166.308	187.029	506.935	421.97	469.034	0	0.977179	1.69991	1.69655	2.91133	0	0	0.975925
192.784	1.57865	0.194243	6.91742e-14	1.79034	0.195145	4.76563e-18	-0.315987	0.169507	0.282274	ENSMUSG00000053175	Bcl3	Bcl3	Bcl3	Bcl3	139.351	104.796	121.656	387.008	459.521	422.6	89.7392	127.725	142.553	396.593	321.064	361.176	117.562	129.476	117.294	70.1239	85.1565	91.1886	91.0777	80.0258
1983.2	0.617137	0.0760637	7.66574e-14	0.738512	0.0760286	3.20012e-20	0.0245765	0.0628286	0.878526	ENSMUSG00000040151	Hs2st1	Hs2st1	Hs2st1	Hs2st1	1592.26	1520.26	1520.7	2520.78	2647.14	2564.12	1414.93	1338.45	1467.72	2099.7	2255.6	2118.57	2334.59	2022.76	1871.6	2009.84	2231.54	2000.74	2033.4	2099.21
564.049	-0.725709	0.0896829	9.05087e-14	-0.756102	0.100436	2.98489e-12	-0.195019	0.0710639	0.0674748	ENSMUSG00000026824	Kcnj3	Kcnj3	Kcnj3	Kcnj3	520.854	549.822	552.628	345.17	320.911	298.153	790.443	697.163	819.964	463.758	473.952	459.139	609.656	708.943	636.332	701.239	601.918	569.542	549.486	611.905
3595.69	0.665535	0.0823056	9.39563e-14	0.739603	0.0828306	4.1537e-17	0.0896306	0.0695226	0.508437	ENSMUSG00000028789	Azin2	Azin2	Azin2	Azin2	2633.97	2149.04	2281.69	3990.37	3969.96	3847.47	2429.11	2382.86	2580.78	4052.28	3759	3921.48	4284.24	4221.9	3884.29	4038.91	4747.66	4280.45	3867.53	4590.75
517.141	0.811608	0.101043	1.44443e-13	0.993989	0.0998511	3.26538e-21	-0.0899962	0.0754923	0.55059	ENSMUSG00000033983	Coil	Coil	Coil	Coil	370.08	304.34	375.321	671.163	739.754	685.752	314.702	343.26	271.42	522.927	556.511	544.238	597.171	603.408	614.233	575.129	561.16	565.678	511.746	614.833
1663.34	0.742022	0.0925418	1.60347e-13	1.11599	0.0925995	4.45586e-31	0.10683	0.0778563	0.473181	ENSMUSG00000030748	Il4ra	Il4ra	Il4ra	Il4ra	1270.15	1111.13	1257.97	2494.63	2672.76	2723.56	1245.29	1225.36	1134.72	2014.95	2076.21	1937.49	1715.57	1325.54	1316.29	1478.82	1591.04	1645.26	1560.4	1469.74
2400.96	0.717201	0.0895374	1.69638e-13	1.17242	0.0906984	9.42958e-36	0.055608	0.0772718	0.752576	ENSMUSG00000001507	Itga3	Itga3	Itga3	Itga3	1733.89	1617.88	1634.59	3824.76	3846.42	3573.95	2011.14	2224.54	2469.01	3548.55	3632.61	3840.34	1910.12	1695.89	1637.01	1660.92	1694.4	1703.22	2057.05	1702.99
1255.14	0.653676	0.0817236	1.84336e-13	0.678989	0.0828899	1.96863e-14	0.0123084	0.0685653	0.946575	ENSMUSG00000004846	Plod3	Plod3	Plod3	Plod3	1098.82	1046.53	975.835	1616.02	1764.26	1619.1	1020.32	1065.7	1110.77	1728.7	1562.51	1742.55	1204.75	1025.55	1125.34	1010.58	1101.21	1108.95	1158.35	1016.91
11013.5	0.450729	0.0566083	2.45126e-13	0.512293	0.0568143	1.92046e-17	0.0413159	0.0487132	0.698304	ENSMUSG00000004040	Stat3	Stat3	Stat3	Stat3	10250.3	9502.01	9666.46	13935.8	14505.8	13528.4	10018.8	10299.1	10412.1	13893.5	13879.1	14225.4	9987.53	9118.54	8915.44	9523.28	9616.87	9282.69	10443.7	9264.46
4277.76	0.553105	0.06976	3.18179e-13	0.406497	0.0700274	1.88802e-07	-0.110449	0.0592773	0.282504	ENSMUSG00000025060	Slk	Slk	Slk	Slk	3705.37	3703.76	3839.92	4942.2	4885.99	5080.27	3358.46	3489.81	3493.11	4895.04	4998.4	5274.16	4885.57	4013.76	4087.14	4611.21	4161.75	4002.25	3870.05	4256.98
855.594	-0.758423	0.0957825	3.42945e-13	-1.11783	0.0992607	3.80615e-27	-0.116093	0.076068	0.41086	ENSMUSG00000049409	Prokr1	Prokr1	Prokr1	Prokr1	1021.15	1004.9	1044.43	502.065	503.213	414.822	971.151	915.359	905.495	481.349	517.779	641.211	1138.16	1089.07	1025.04	1007.18	973.114	972.163	940.969	1043.26
1662.74	-0.643849	0.0824421	8.07815e-13	-0.33153	0.0823056	0.000745813	-0.0541023	0.0694809	0.728917	ENSMUSG00000027849	Syt6	Syt6	Syt6	Syt6	2236.47	2210.77	2073.32	1760.71	1746.18	1677.44	2044.33	2070.2	2071.01	1226.56	1325.03	1399.19	1460.68	1455.51	1498.18	1400.78	1317.38	1215.59	1548.82	1516.59
8204.3	0.563804	0.072504	1.04349e-12	0.516651	0.0730568	7.46367e-11	-0.384905	0.0626304	1.9973e-07	ENSMUSG00000032193	Ldlr	Ldlr	Ldlr	Ldlr	6608.9	6197.34	6596.59	9445.09	9439.01	8881.08	8627.26	7910.94	8295.43	12044.9	12512.3	12150.4	8879.54	7482.75	7175.87	7832.39	5903.46	5624.33	6443.37	6035.12
2019.08	0.534275	0.0687232	1.04921e-12	0.34609	0.0695598	1.35689e-05	0.331521	0.0570284	1.13336e-06	ENSMUSG00000019823	Mical1	Mical1	Mical1	Mical1	1861.82	1626.5	1764.01	2377.83	2216.25	2097.44	1537.86	1639.13	1768.79	2334.78	2366.7	2459.96	1894.51	1846.87	1694.24	1799.47	2326.88	2304.44	2247.76	2216.33
600.678	1.07271	0.138353	1.2255e-12	1.29287	0.134896	1.06841e-19	0.225721	0.11269	0.236093	ENSMUSG00000020592	Sdc1	Sdc1	Sdc1	Sdc1	450.036	442.154	430.972	1080.83	1123.94	1038.35	352.81	291.372	305.633	647.662	674.744	674.855	547.234	483.704	517.905	522.536	631.032	550.995	468.975	777.812
1037.15	0.564057	0.07363	2.51062e-12	0.845853	0.074094	6.86807e-28	0.00161791	0.0567672	0.993248	ENSMUSG00000048807	Slc35e4	Slc35e4	Slc35e4	Slc35e4	750.44	712.041	719.581	1242.96	1358.98	1319.65	712.997	709.137	737.853	1071.44	1031.48	1092.43	1180.82	1138.41	1144.04	1171.18	1105.58	1216.36	1067.77	1259.92
7602.97	-0.474022	0.0621381	3.19455e-12	-0.72084	0.0628245	3.61797e-28	-0.0702014	0.0534043	0.497669	ENSMUSG00000034648	Lrrn1	Lrrn1	Lrrn1	Lrrn1	9127.5	9236.43	9275.61	6078.82	5553.42	5150.27	9872.54	10215.3	10193.1	7082.7	7313.12	7399.66	7352.28	6873.48	7132.24	7103.44	6238.26	6608.85	7271.63	6980.79
253.312	1.19439	0.157415	4.34695e-12	1.40418	0.157951	5.76067e-17	0.37795	0.128308	0.0433936	ENSMUSG00000039954	Stk32a	Stk32a	Stk32a	Stk32a	193.036	130.637	176.013	460.226	451.988	418.711	169.644	134.377	179.046	302.242	419.931	379.977	160.217	162.212	188.69	205.848	256.925	207.106	242.035	227.391
3271.17	-0.423915	0.0561491	5.75922e-12	-0.329438	0.0565943	1.72394e-07	-0.232368	0.0461429	4.40007e-05	ENSMUSG00000031673	Cdh11	Cdh11	Cdh11	Cdh11	3408.39	3495.6	3550.02	2900.82	2737.54	2687.27	3482.62	3375.39	3218.27	2397.15	2550.17	2551.98	4084.48	4011.32	3689.93	3915.06	3230.85	3380.93	3246.09	3509.43
933.44	-0.906374	0.120698	7.77569e-12	-1.07308	0.123971	4.1594e-16	0.350938	0.0986318	0.00928302	ENSMUSG00000031491	Chrna6	Chrna6	Chrna6	Chrna6	1064.55	904.407	931.831	549.133	442.948	394.081	990.819	1045.74	967.078	558.108	520.837	525.437	970.663	1047.54	1029.58	1243	1489.15	1283.6	1214.2	1496.09
120.691	1.65859	0.220959	7.89467e-12	2.20736	0.215299	1.68886e-22	-0.101029	0.169515	0.804223	ENSMUSG00000078532	Nkain1	Nkain1	Nkain1	Nkain1	77.6712	50.2448	51.7684	252.776	299.819	283.894	45.4843	53.2186	60.4424	161.516	155.945	185.041	85.3102	79.1515	116.16	98.9652	105.536	64.9139	82.5235	103.448
224.883	1.07208	0.143085	8.68429e-12	0.955192	0.16062	8.56822e-08	0.296483	0.122767	0.124391	ENSMUSG00000031994	Adamts8	Adamts8	Adamts8	Adamts8	141.636	123.459	116.479	287.641	247.087	211.3	229.88	198.239	206.416	423.779	456.624	452.212	193.508	153.417	143.359	142.51	192.148	157.648	199.767	220.559
722.99	-0.665859	0.0898911	1.64305e-11	-0.664937	0.090968	1.43695e-11	-0.423641	0.0700747	3.33816e-07	ENSMUSG00000021895	Arhgef3	Arhgef3	Arhgef3	Arhgef3	794.987	918.763	871.004	486.375	574.025	562.602	737.583	860.81	735.572	514.931	464.778	493.772	986.269	881.415	917.949	908.218	646.316	710.189	681.825	712.425
1842.87	-0.473212	0.0640157	1.82761e-11	-0.572706	0.0656786	2.46875e-16	-0.454401	0.0521506	3.36121e-15	ENSMUSG00000025938	Slco5a1	Slco5a1	Slco5a1	Slco5a1	2054.86	2014.1	2108.27	1291.77	1387.6	1466.14	1965.66	2156.68	2031.09	1444.05	1524.8	1458.56	2374.12	2189.37	2294.31	2373.47	1624.52	1670.76	1803.44	1623.94
1301.35	-0.545311	0.0738651	1.9477e-11	-0.471906	0.0765845	2.45657e-08	-0.376398	0.0601699	1.06557e-07	ENSMUSG00000045414	1190002N15Rik	1190002N15Rik	1190002N15Rik	1190002N15Rik	1324.98	1421.21	1295.5	916.965	1036.56	956.683	1494.83	1608.53	1525.88	1041.06	1123.21	1005.36	1561.59	1640.68	1675.54	1492.4	1176.18	1172.31	1309.31	1248.21
3038.3	0.549333	0.0756105	4.62871e-11	0.4723	0.0755623	1.46631e-08	0.0481812	0.0655858	0.746624	ENSMUSG00000067586	S1pr3	S1pr3	S1pr3	S1pr3	3436.95	3390.81	3355.89	4619.69	4786.55	4721.19	2817.57	2836.55	2991.33	4122.65	4165.68	4361.82	1971.5	1827.81	1929.96	1733.87	1925.12	1764.27	2216.06	1790.82
1742.65	-0.798102	0.10998	4.88749e-11	-0.903732	0.111144	3.14552e-14	0.01506	0.0933357	0.952611	ENSMUSG00000048304	Slitrk3	Slitrk3	Slitrk3	Slitrk3	2173.65	2266.76	2209.22	1223.78	1185.71	1145.95	1945.99	2107.45	2624.11	1271.34	1257.76	1312.11	2038.08	1624.56	1689.14	1683.54	1673.29	1659.94	2046.98	1713.72
7211.21	-0.375743	0.0520935	6.70095e-11	-0.537003	0.0526247	2.72274e-22	-0.201404	0.0440727	0.000307549	ENSMUSG00000022307	Oxr1	Oxr1	Oxr1	Oxr1	7864.21	7767.85	8165.17	5289.11	5566.98	5540.46	7515.97	8272.82	7485.73	5891.32	6073.71	5964.85	7987.95	8242.5	8741.48	8620.15	7434.09	7149.8	7057.27	7592.7
156.151	1.01251	0.140922	8.15702e-11	1.26725	0.144722	1.81813e-16	0.131802	0.116759	0.576925	ENSMUSG00000030677	Kif22	Kif22	Kif22	Kif22	113.08	97.6185	133.304	273.695	281.739	274.819	125.389	107.768	127.727	252.668	238.505	240.454	80.1083	113.353	103.128	108.013	123.004	115.145	105.167	108.328
219.707	1.11232	0.155467	1.00894e-10	0.784383	0.158351	1.50911e-05	0.663008	0.137521	0.000106891	ENSMUSG00000055078	Gabra5	Gabra5	Gabra5	Gabra5	211.311	212.464	170.836	284.155	364.604	372.043	178.249	175.621	201.855	353.415	372.026	472.992	94.6735	87.4575	107.661	108.013	143.383	164.603	182.155	136.629
233.367	1.32061	0.1867	1.80375e-10	0.96179	0.192613	1.25605e-05	-0.0194555	0.159793	0.964235	ENSMUSG00000013483	Card14	Card14	Card14	Card14	172.476	155.041	157.894	329.48	299.819	317.598	211.44	168.969	159.659	468.555	417.893	463.097	258.011	151.951	135.993	136.855	158.668	173.104	177.627	153.22
1002.31	-0.642558	0.0910012	1.95727e-10	-0.65933	0.0927815	5.86151e-11	-0.216619	0.0747629	0.0481648	ENSMUSG00000005583	Mef2c	Mef2c	Mef2c	Mef2c	1154.79	1266.17	1203.62	733.921	840.697	719.457	1312.9	1137.55	1151.83	721.223	809.285	771.828	1248.44	1063.66	1058.47	1052.99	912.703	901.84	960.09	1024.72
2940.57	0.449554	0.0638982	2.33234e-10	0.285335	0.06506	0.000183351	-0.0980752	0.0534036	0.291757	ENSMUSG00000027397	Slc20a1	Slc20a1	Slc20a1	Slc20a1	2430.65	2351.46	2347.7	2872.93	2922.86	2894.68	2582.77	2599.73	2277.42	3286.28	3396.14	3493.02	3276.12	3196.84	3232.09	3398.18	3226.49	3037.82	2790.2	3198.11
1518.47	0.666219	0.0949015	2.58112e-10	0.842622	0.0945397	4.74694e-17	-0.140871	0.0791742	0.313634	ENSMUSG00000030681	Mvp	Mvp	Mvp	Mvp	1314.7	1152.76	1138.91	2154.69	2237.34	2081.89	1092.85	1088.32	1003.57	1725.5	1592.07	1736.61	1893.47	1552.74	1427.35	1452.24	1453.48	1456.7	1389.31	1424.85
26.9252	2.77167	0.394874	2.58112e-10	2.96919	0.377679	2.56121e-13	0.409049	0.339375	0.54527	ENSMUSG00000011008	Mcoln2	Mcoln2	Mcoln2	Mcoln2	9.13778	12.9201	9.05947	74.9611	66.2916	98.5202	7.37583	10.6437	7.98296	47.9749	65.232	61.3505	5.20184	7.32884	9.6328	6.22067	8.734	11.5918	9.56065	8.78332
224.233	0.875833	0.124944	2.73714e-10	0.53577	0.12976	0.000509587	0.144932	0.0986836	0.434109	ENSMUSG00000034310	Tmem132d	Tmem132d	Tmem132d	Tmem132d	191.893	188.059	182.484	244.059	269.686	298.153	178.249	174.291	176.765	323.031	305.775	342.375	201.831	176.381	183.59	204.151	248.191	199.378	196.245	200.065
1175.91	0.487324	0.0695716	2.81875e-10	0.458918	0.0706763	3.36907e-09	0.139585	0.0585426	0.130583	ENSMUSG00000027074	Slc43a3	Slc43a3	Slc43a3	Slc43a3	1181.06	1147.02	1078.08	1535.83	1607.57	1540.03	1180.13	1088.32	1056.03	1472.83	1496.26	1681.2	912.403	852.589	894.717	891.818	1026.25	978.345	983.237	914.442
3305.55	0.56966	0.0816068	3.32149e-10	0.599136	0.0818545	1.34795e-11	-0.281797	0.0692176	0.0018491	ENSMUSG00000021587	Pcsk1	Pcsk1	Pcsk1	Pcsk1	2727.63	2769.21	2425.35	3833.47	4061.86	4101.55	2528.68	2727.45	2318.48	3726.05	3808.94	3701.81	3642.33	3549.6	3838.39	3987.45	3351.67	3030.09	2741.89	3239.09
955.351	0.529989	0.0760249	3.49507e-10	0.553127	0.0770505	3.57724e-11	-0.0616688	0.0636076	0.647763	ENSMUSG00000024789	Jak2	Jak2	Jak2	Jak2	905.783	913.02	861.944	1201.12	1357.47	1367.62	858.055	918.02	831.368	1170.59	1300.56	1281.43	802.124	715.783	809.722	810.384	718.372	786.695	754.285	742.679
2362.21	0.453869	0.065105	3.49507e-10	0.704457	0.0657978	1.65368e-24	0.0285632	0.0550549	0.835563	ENSMUSG00000020142	Slc1a4	Slc1a4	Slc1a4	Slc1a4	2043.44	1883.46	2073.32	3172.77	3308.55	3299.13	2173.41	2217.88	2073.29	2910.48	3011.89	2927.01	2217.02	1970.48	1848.93	1970.26	1976.07	2033.2	2146.62	1986.98
30.0258	3.00242	0.431192	3.67676e-10	2.18345	0.43689	1.22987e-05	0.323126	0.457543	0.757486	ENSMUSG00000040046	Tph1	Tph1	Tph1	Tph1	5.71111	20.0979	15.5305	40.0954	97.9307	45.3711	17.2103	6.65232	12.5446	108.743	93.7711	92.0257	8.32294	3.90872	3.39981	5.08964	5.09484	4.63671	7.54788	6.83147
1845.68	0.683354	0.098379	4.1151e-10	0.480839	0.0998665	2.85005e-05	0.109432	0.0837847	0.500977	ENSMUSG00000032420	Nt5e	Nt5e	Nt5e	Nt5e	1546.57	1260.43	1452.1	1929.81	2107.77	1912.07	1702.59	1685.7	1382.19	2465.91	2573.61	2614.32	1661.47	1868.85	1529.92	1805.13	1799.93	1828.41	1751.11	2035.78
723.073	0.950926	0.137423	4.92468e-10	1.43625	0.136366	9.96889e-24	0.391038	0.117521	0.0166988	ENSMUSG00000029135	Fosl2	Fosl2	Fosl2	Fosl2	673.912	555.564	464.622	1553.26	1527.72	1510.21	542.123	469.654	494.943	980.288	910.191	1023.17	482.731	405.529	380.212	362.495	483.282	565.678	625.971	449.901
548.399	0.884847	0.128278	5.70042e-10	0.486548	0.1342	0.00300064	-0.264728	0.104208	0.0984137	ENSMUSG00000059743	Fdps	Fdps	Fdps	Fdps	334.671	317.26	332.612	467.199	462.534	451.119	443.779	381.843	311.335	665.252	689.013	740.164	613.817	733.373	788.757	788.894	634.671	627.501	512.753	671.436
197.316	0.853188	0.124615	8.10829e-10	0.885407	0.121731	1.86518e-11	0.15805	0.0989797	0.381021	ENSMUSG00000059866	Tnip2	Tnip2	Tnip2	Tnip2	156.485	185.188	195.426	336.453	313.378	338.339	152.434	141.029	147.114	265.461	251.755	279.046	151.894	127.033	145.059	136.855	157.94	165.376	143.913	156.148
2679.81	-0.453571	0.0664094	9.04509e-10	-0.6663	0.0672548	5.0332e-21	-0.287479	0.0555039	2.35228e-05	ENSMUSG00000027971	Ndst4	Ndst4	Ndst4	Ndst4	3151.39	3362.1	3379.18	1849.62	2124.34	2245.22	2855.67	3153.2	2987.91	2174.86	2244.39	2148.26	3000.42	2874.86	2998.07	3178.2	2472.45	2448.95	2553.2	2393.94
899.271	0.42559	0.062468	1.01085e-09	0.225364	0.065615	0.00541982	0.268091	0.0504174	1.23605e-05	ENSMUSG00000031169	Porcn	Porcn	Porcn	Porcn	870.374	864.211	807.587	1047.71	956.708	973.535	856.825	878.106	843.912	1122.61	1181.31	1152.79	754.267	691.843	745.692	730.646	863.211	894.112	891.153	858.814
212.629	-0.939024	0.137889	1.02445e-09	-0.903719	0.140916	5.52112e-09	-0.388496	0.111335	0.0110375	ENSMUSG00000042757	Tmem108	Tmem108	Tmem108	Tmem108	315.254	340.229	302.845	188.274	173.262	152.966	320.848	295.363	281.684	166.313	135.56	168.219	228.881	192.993	177.357	202.455	127.371	153.011	155.99	173.715
770.913	0.647857	0.0952114	1.05738e-09	0.858372	0.0958785	3.39936e-17	0.0267185	0.0809949	0.902467	ENSMUSG00000000278	Scpep1	Scpep1	Scpep1	Scpep1	621.369	726.397	692.403	1133.13	1252.01	1302.8	731.436	722.442	581.615	996.279	1130.35	1052.85	520.184	558.946	536.037	598.315	590.273	564.133	535.396	571.892
969.452	-0.616791	0.0908317	1.15651e-09	-0.645844	0.0932492	1.96511e-10	-0.234426	0.0760886	0.0314455	ENSMUSG00000059857	Ntng1	Ntng1	Ntng1	Ntng1	1125.09	1336.51	1179.03	786.219	795.499	744.087	1225.62	1269.26	1370.79	813.975	887.767	817.346	1021.64	921.968	936.648	930.273	740.207	761.193	918.829	807.09
9014.92	0.305407	0.045006	1.18543e-09	0.34206	0.0452423	2.36489e-12	0.0284226	0.0378975	0.74167	ENSMUSG00000024777	Ppp2r5b	Ppp2r5b	Ppp2r5b	Ppp2r5b	7932.74	7228.08	7361.47	9364.9	9892.51	9303.68	7363.53	7618.24	7045.53	9353.51	9090.7	8783.01	10020.8	9891.98	9728	9947.42	9963.32	10229.3	10077.9	10101.8
32.6569	2.2275	0.32974	1.45437e-09	1.31393	0.321459	0.000596105	0.736253	0.230293	0.0234555	ENSMUSG00000038115	Ano2	Ano2	Ano2	Ano2	21.7022	12.9201	22.0016	45.3253	39.1723	57.038	18.4396	9.31325	13.6851	51.1733	69.309	72.2352	18.7266	17.1006	23.7987	22.6206	36.3917	37.8664	29.1851	35.1333
615.714	0.79014	0.117141	1.54909e-09	0.952579	0.117204	3.2247e-14	-0.303179	0.0940018	0.0218606	ENSMUSG00000048696	Mex3d	Mex3d	Mex3d	Mex3d	426.049	416.314	416.736	857.694	825.631	757.05	430.257	359.225	384.322	687.641	655.378	688.708	935.291	699.171	674.296	684.274	567.71	624.41	590.747	633.375
2521.01	0.553786	0.0821935	1.62106e-09	1.06226	0.0822187	1.00844e-35	-0.147871	0.0700056	0.200758	ENSMUSG00000000078	Klf6	Klf6	Klf6	Klf6	1958.91	2074.39	1987.91	3742.82	4185.41	4631.74	2143.91	2006.34	2008.28	3016.02	3212.68	2812.23	2347.07	2155.66	2086.35	2156.31	2032.84	1936.6	1808.98	2115.81
373.343	0.748972	0.111308	1.71041e-09	1.16697	0.110832	1.02021e-23	0.0537164	0.095192	0.818138	ENSMUSG00000040511	Pvr	Pvr	Pvr	Pvr	302.689	338.794	317.082	707.772	650.863	786.865	314.702	296.693	311.335	527.724	508.606	516.531	245.527	199.344	225.521	256.178	248.919	214.834	230.462	266.427
1279.07	0.661502	0.0983282	1.71434e-09	1.11345	0.0991169	5.15009e-27	-0.140984	0.082703	0.340707	ENSMUSG00000028494	Plin2	Plin2	Plin2	Plin2	980.027	857.033	847.708	1668.32	2095.72	2044.29	1006.8	1016.47	968.218	1616.76	1527.86	1588.19	1191.22	1227.34	1274.36	1213.03	1204.56	1161.5	939.459	1152.57
1099.24	-0.485441	0.0722271	1.78002e-09	-0.599445	0.0769814	4.5372e-13	0.086064	0.0564066	0.410995	ENSMUSG00000041617	Ccdc74a	Ccdc74a	Ccdc74a	Ccdc74a	1088.54	983.363	1017.25	711.258	679.488	654.641	1192.43	1164.16	1192.88	828.367	834.766	869.791	1361.84	1316.75	1270.96	1281.46	1290.45	1375.56	1520.14	1350.68
214.922	0.965555	0.14498	2.68489e-09	1.27648	0.147297	3.89684e-16	0.0685807	0.121083	0.817536	ENSMUSG00000066838	Zfp772	Zfp772	Zfp772	Zfp772	149.631	162.219	161.776	352.143	370.63	420.007	181.937	146.351	166.502	308.639	349.603	307.742	124.844	147.554	159.225	160.041	155.029	186.241	127.308	161.028
2530.93	0.360284	0.0541975	2.90007e-09	0.505435	0.0546707	2.52082e-18	0.0486209	0.0460526	0.609036	ENSMUSG00000037062	Sh3glb1	Sh3glb1	Sh3glb1	Sh3glb1	2533.45	2467.74	2462.88	3446.47	3540.57	3606.36	2485.65	2381.53	2569.37	3105.58	3276.89	3161.53	1792.55	1862.99	1990.02	2010.97	2010.28	1928.87	2056.55	1928.43
313.952	0.714037	0.107462	2.94163e-09	-0.0605958	0.112752	0.775766	0.103656	0.0830407	0.52751	ENSMUSG00000023015	Racgap1	Racgap1	Racgap1	Racgap1	316.396	300.033	288.609	264.979	325.431	277.412	256.925	259.44	237.208	441.369	408.719	389.872	330.837	313.186	293.517	278.799	317.335	334.616	346.699	297.657
345.28	1.20283	0.181584	3.35669e-09	1.6948	0.185563	6.77995e-18	0.7058	0.158191	0.000468229	ENSMUSG00000037705	Tecta	Tecta	Tecta	Tecta	236.44	166.526	207.074	658.96	656.889	665.011	258.154	248.797	301.071	575.699	633.974	650.117	189.347	131.919	165.458	144.206	251.103	207.106	354.75	202.992
861.809	0.477356	0.0723523	3.98781e-09	0.586738	0.0740598	1.60235e-13	0.0621074	0.0585676	0.606987	ENSMUSG00000002733	Plekha3	Plekha3	Plekha3	Plekha3	775.569	713.477	728.64	1101.75	1102.85	1129.09	791.672	723.772	767.504	1069.84	1056.96	1054.83	764.67	744.61	785.357	743.087	760.586	790.559	744.221	887.116
4238.19	0.453139	0.0687612	4.17113e-09	0.698707	0.0696054	1.41993e-21	-0.00648873	0.0588335	0.967395	ENSMUSG00000004347	Pde1c	Pde1c	Pde1c	Pde1c	3171.95	3008.95	3428.36	4919.54	5437.41	5238.42	4069	4129.76	3846.64	5561.89	5447.89	5479.98	4327.93	3701.55	3617.97	3906.58	3993.62	3745.69	3783	3947.62
241.846	0.916075	0.13927	4.50375e-09	0.894613	0.141399	9.3258e-09	0.0310718	0.0996176	0.905871	ENSMUSG00000046378	Asphd1	Asphd1	Asphd1	Asphd1	145.062	134.943	156.599	249.289	278.726	282.597	113.096	137.038	160.8	271.858	228.312	279.046	303.787	307.323	287.851	285.585	308.601	322.251	260.15	324.007
720.214	0.623287	0.0948392	4.64835e-09	0.840708	0.0918917	5.95182e-18	0.0269397	0.0780557	0.896468	ENSMUSG00000040435	Ppp1r15a	Ppp1r15a	Ppp1r15a	Ppp1r15a	637.36	710.605	794.645	1199.38	1292.69	1336.5	515.079	554.803	520.033	858.751	842.92	751.048	550.355	550.152	531.504	544.591	620.842	506.947	560.053	526.024
203.843	0.951542	0.144949	4.85401e-09	1.73152	0.146703	8.32651e-30	0.258164	0.110955	0.142548	ENSMUSG00000003752	Itpkc	Itpkc	Itpkc	Itpkc	129.071	113.41	103.537	355.629	418.842	377.229	115.555	129.055	141.412	249.47	250.736	247.381	199.751	157.326	156.958	149.296	225.628	190.105	193.729	172.739
1252.02	0.580044	0.08861	5.46457e-09	0.748956	0.0883528	1.87051e-15	0.324263	0.0777946	0.00131312	ENSMUSG00000030102	Itpr1	Itpr1	Itpr1	Itpr1	1234.74	1356.61	1387.39	2093.68	2241.86	2342.45	1239.14	1178.79	1132.44	1883.82	1686.86	1742.55	713.692	578.001	593.267	575.695	741.663	819.924	802.088	695.834
5054.71	0.533407	0.0824582	9.07881e-09	0.863714	0.0826718	2.27166e-23	-0.111331	0.0709547	0.393528	ENSMUSG00000021990	Spata13	Spata13	Spata13	Spata13	4196.53	4095.67	4102.65	7480.42	7411.09	7663.83	4537.36	4305.38	4525.2	6169.58	6408.03	6766.36	5199.76	4185.75	4045.21	3941.08	4134.1	3840.74	4155.36	3930.05
378.17	0.675825	0.104521	9.19717e-09	0.810502	0.106082	1.33563e-12	-0.0770499	0.0784252	0.641096	ENSMUSG00000003541	Ier3	Ier3	Ier3	Ier3	303.831	248.353	265.313	495.092	470.067	475.749	269.218	267.423	265.718	460.559	388.334	438.359	364.129	424.096	420.443	437.143	401.764	362.436	394.503	410.864
982.536	0.615567	0.0952389	9.29429e-09	1.10928	0.0954741	6.9031e-29	-0.0417508	0.0799368	0.834234	ENSMUSG00000035671	Zswim4	Zswim4	Zswim4	Zswim4	766.432	766.593	758.407	1603.82	1532.24	1803.18	758.481	783.643	832.508	1223.36	1206.79	1210.19	943.614	780.766	757.592	777.018	757.675	794.422	880.586	713.401
1755.27	0.707229	0.109798	1.06981e-08	0.895901	0.110403	3.56379e-14	-0.0824468	0.092963	0.681436	ENSMUSG00000028793	Rnf19b	Rnf19b	Rnf19b	Rnf19b	1320.41	1109.69	1208.79	2187.82	2291.58	2295.78	1272.33	1233.34	1324.03	2160.47	1935.56	2160.13	2376.2	1687.59	1757.7	1698.81	1800.66	1714.04	1855.77	1714.7
2941.89	0.712894	0.110713	1.07784e-08	0.970214	0.111145	2.28552e-16	0.0888865	0.0947492	0.661664	ENSMUSG00000042804	Gpr153	Gpr153	Gpr153	Gpr153	2118.82	1949.5	1941.32	3880.54	3826.83	4067.85	2062.77	2197.93	2352.69	3860.38	3363.53	3621.66	3590.31	2730.73	2643.92	2478.09	2912.79	2972.9	3360.82	2904.35
176.119	1.11091	0.173097	1.22458e-08	2.19566	0.174545	7.25145e-34	0.346533	0.139661	0.110546	ENSMUSG00000056749	Nfil3	Nfil3	Nfil3	Nfil3	108.511	89.0051	76.3584	393.981	429.388	435.563	81.1341	109.098	125.446	246.271	235.447	203.842	75.9469	116.773	119.56	118.193	141.928	143.738	125.798	146.389
580.186	0.581667	0.0906256	1.22458e-08	0.461111	0.0906439	7.99622e-06	0.158392	0.075061	0.201021	ENSMUSG00000023249	Parp3	Parp3	Parp3	Parp3	579.107	610.116	579.806	693.826	885.896	846.496	526.142	518.881	459.59	743.612	729.783	774.797	466.085	434.356	411.944	416.785	478.915	500.764	456.898	489.914
1939.36	-0.472404	0.0737514	1.32142e-08	-0.427389	0.0751392	3.63064e-07	-0.219492	0.0611201	0.00847528	ENSMUSG00000024030	Abcg1	Abcg1	Abcg1	Abcg1	2075.42	2070.09	1972.38	1546.29	1575.93	1431.14	2078.75	2135.39	2289.97	1571.98	1560.47	1557.51	2569.71	2098	2201.38	2245.66	1940.4	2003.83	2019.31	1843.52
88.9523	1.28542	0.20104	1.41675e-08	0.967973	0.198926	2.2712e-05	0.104078	0.150764	0.763237	ENSMUSG00000037280	Galnt6	Galnt6	Galnt6	Galnt6	68.5334	67.4716	64.7105	120.286	114.504	155.558	46.7136	61.2013	53.5998	161.516	104.983	131.607	71.7854	84.0374	75.9291	71.2549	83.7009	87.3247	85.0394	69.2907
42.4556	2.15387	0.336979	1.42798e-08	3.98108	0.335405	3.88221e-30	0.581809	0.381194	0.41086	ENSMUSG00000031074	Fgf3	Fgf3	Fgf3	Fgf3	15.9911	7.17783	11.6479	169.098	194.355	198.337	8.60513	17.296	12.5446	51.1733	59.1165	58.3819	2.08074	6.84025	3.96645	4.52412	7.27834	3.86392	8.05107	8.78332
883.433	0.917714	0.143602	1.42922e-08	0.823713	0.142598	2.20883e-07	0.129992	0.118962	0.59286	ENSMUSG00000040857	Erf	Erf	Erf	Erf	635.076	581.404	641.928	1086.06	1142.02	1062.98	489.263	441.714	513.19	970.693	867.382	894.529	1346.24	1006.98	808.022	829.046	1061.91	1075.72	1148.79	1065.71
2485.62	0.377863	0.0594035	1.72499e-08	0.41228	0.0602091	3.3302e-10	-0.0349979	0.0480235	0.749051	ENSMUSG00000025485	Ric8a	Ric8a	Ric8a	Ric8a	2029.73	1782.97	1889.55	2630.61	2523.6	2450.04	1889.44	1854.67	1936.44	2486.7	2356.51	2542.09	2954.64	2935.45	2922.14	2993.84	2912.79	2974.45	2677.99	2968.76
1050.19	-0.555066	0.0879351	2.35278e-08	-0.64758	0.0892815	2.14298e-11	0.0104773	0.0696608	0.955132	ENSMUSG00000055782	Abcd2	Abcd2	Abcd2	Abcd2	1098.82	1155.63	1119.49	636.297	797.005	715.568	1041.22	1128.23	905.495	687.641	681.879	719.384	1253.64	1246.39	1324.79	1312.56	1307.92	1389.47	1210.68	1271.63
33.7798	1.8569	0.294302	2.38063e-08	1.42605	0.279776	7.6289e-06	-0.297245	0.240795	0.533307	ENSMUSG00000012889	Podnl1	Podnl1	Podnl1	Podnl1	18.2756	27.2758	29.7668	64.5014	72.3181	63.5196	23.3568	15.9656	14.8255	63.9666	72.3668	59.3714	19.767	21.0093	22.0988	19.793	13.8288	20.8652	17.1085	15.6148
3365.34	-0.337937	0.0536546	2.52875e-08	-0.419819	0.0547236	1.06041e-12	-0.147704	0.0442017	0.0162196	ENSMUSG00000028559	Osbpl9	Osbpl9	Osbpl9	Osbpl9	3566.02	3515.7	3482.72	2649.79	2632.08	2617.27	3647.35	3694.7	3291.26	2803.34	2846.77	2758.79	3721.4	3938.03	3996.48	3994.8	3535.09	3629	3338.18	3648.01
1874.03	0.389922	0.0619066	2.52875e-08	0.475826	0.0627947	2.09394e-12	-0.0274535	0.0500431	0.823465	ENSMUSG00000053581	Zfand2a	Zfand2a	Zfand2a	Zfand2a	1634.52	1366.66	1536.23	2184.33	2003.81	2136.33	1530.48	1507.42	1524.74	2006.95	1946.77	2026.54	2075.53	2024.71	2016.09	1996.27	2005.91	2045.56	1879.93	2031.88
69.1501	1.4549	0.231304	2.65423e-08	1.66439	0.232932	4.44126e-11	-0.215985	0.190029	0.573964	ENSMUSG00000002459	Rgs20	Rgs20	Rgs20	Rgs20	44.5467	54.5515	33.6495	125.516	141.623	150.373	36.8791	33.2616	57.0211	111.942	112.118	126.659	46.8166	44.4616	57.2302	41.8481	38.5752	54.0949	35.7266	36.1092
724.056	0.504455	0.0802973	2.77273e-08	0.823396	0.0809526	3.78804e-22	0.055485	0.0665829	0.704329	ENSMUSG00000069094	Pde7a	Pde7a	Pde7a	Pde7a	601.952	637.392	671.695	1028.54	1074.22	1265.21	667.512	638.623	626.092	890.735	925.48	921.246	563.879	538.914	573.435	547.984	578.628	546.359	593.767	589.459
560.209	0.635975	0.101364	2.89058e-08	0.911859	0.10479	2.87857e-16	-0.229576	0.0849307	0.0724064	ENSMUSG00000020027	Socs2	Socs2	Socs2	Socs2	466.027	383.296	405.088	801.909	774.406	790.754	495.41	532.186	484.679	714.827	804.189	822.294	503.538	490.544	464.074	550.246	409.043	441.26	383.432	486.987
6413.26	0.432566	0.0689445	2.89058e-08	1.05157	0.0687478	4.00551e-50	0.0352224	0.0591068	0.804223	ENSMUSG00000005087	Cd44	Cd44	Cd44	Cd44	5891.59	5102	5385.21	11258.1	11513.6	11191.1	5201.19	5268.64	5094.27	6594.95	7193.87	7205.71	5225.77	5117	4746.7	5340.73	5345.94	4724.8	5286.53	5577.41
191.655	1.53555	0.244905	2.952e-08	2.45698	0.186142	2.97046e-37	0.57033	0.140424	0.00191917	ENSMUSG00000022044	Stmn4	Stmn4	Stmn4	Stmn4	90.2356	83.2629	81.5352	448.023	492.667	461.489	19.6689	29.2702	39.9148	81.5574	89.6941	87.0781	203.912	180.289	164.891	186.055	310.057	255.792	200.774	326.935
27.9108	2.23931	0.358034	3.24324e-08	2.33021	0.392613	9.12835e-08	-0.81191	0.275898	0.0437574	ENSMUSG00000020123	Avpr1a	Avpr1a	Avpr1a	Avpr1a	7.99556	10.049	12.9421	47.0686	52.7319	54.4454	11.0637	11.9742	14.8255	73.5616	42.8085	65.3086	26.0092	27.361	26.6319	17.531	13.101	18.5468	11.5734	12.687
2179.48	0.487105	0.0781516	3.70446e-08	1.05187	0.0781811	1.07514e-38	-0.127244	0.0678411	0.277875	ENSMUSG00000068566	Myadm	Myadm	Myadm	Myadm	2012.6	1929.4	1977.55	3932.84	4272.79	4067.85	2020.98	1822.74	2309.35	2736.17	2876.33	3012.11	1453.39	1336.78	1380.32	1377.03	1174	1240.32	1358.12	1298.96
884.833	0.421563	0.0677364	3.90816e-08	0.828153	0.0677605	5.77131e-32	-0.0611061	0.0540308	0.576108	ENSMUSG00000001054	Rmnd5b	Rmnd5b	Rmnd5b	Rmnd5b	777.854	765.157	731.229	1319.66	1416.23	1304.1	769.545	771.669	715.045	999.478	1023.33	995.461	764.67	755.359	787.623	808.687	694.353	766.602	753.782	776.836
496.067	0.771236	0.124054	4.05527e-08	0.783103	0.124243	1.08018e-08	-0.093685	0.100251	0.662545	ENSMUSG00000048216	Gpr85	Gpr85	Gpr85	Gpr85	405.489	368.941	362.379	627.581	665.929	663.715	355.269	349.912	321.599	602.885	593.204	557.102	531.628	473.932	502.606	577.391	524.04	478.354	388.464	570.916
1115.68	0.491379	0.0791201	4.20072e-08	0.121972	0.0836792	0.352201	0.15385	0.0651938	0.135734	ENSMUSG00000021180	Rps6ka5	Rps6ka5	Rps6ka5	Rps6ka5	844.103	874.26	871.004	906.506	968.761	939.831	958.858	1027.12	1086.82	1437.65	1458.55	1424.91	1223.47	1076.36	1058.47	1148.56	1323.93	1329.19	1122.62	1232.59
2203.24	0.584534	0.094276	4.4614e-08	0.956961	0.0944597	5.62522e-22	-0.136679	0.0768733	0.31391	ENSMUSG00000087006	Gm13889	Gm13889	Gm13889	Gm13889	1127.37	951.781	1131.14	2077.99	2160.5	2001.52	1058.43	1104.29	1075.42	1749.49	1451.41	1661.41	4005.42	3311.17	3340.88	3233.05	3051.08	3379.39	3089.6	3103.44
172.994	0.908436	0.146572	4.50493e-08	1.00259	0.149305	8.06383e-10	0.3804	0.119858	0.024956	ENSMUSG00000050410	Tcf19	Tcf19	Tcf19	Tcf19	153.058	130.637	124.244	256.262	320.911	243.708	124.16	158.325	124.306	281.453	237.485	246.391	98.835	111.398	120.693	127.241	143.383	143.738	157.499	156.148
272.137	-0.990212	0.159977	4.71893e-08	-1.00764	0.166431	4.59407e-08	-0.308167	0.137051	0.162483	ENSMUSG00000091722	Siah3	Siah3	Siah3	Siah3	407.774	404.83	377.909	196.991	233.527	163.336	403.212	460.341	507.488	230.28	242.582	217.695	218.477	210.582	231.754	226.206	165.218	152.239	241.029	151.268
1355.61	-0.592241	0.0958467	5.02262e-08	-0.678962	0.0979388	1.88376e-10	-0.165554	0.0784008	0.200794	ENSMUSG00000048895	Cdk5r1	Cdk5r1	Cdk5r1	Cdk5r1	1314.7	1281.96	1342.1	848.978	875.35	740.198	1292	1361.06	1403.86	906.726	853.113	932.131	2173.33	1763.81	1731.64	1721.43	1591.04	1625.17	1802.94	1550.74
852.804	0.49074	0.0794853	5.15956e-08	0.570121	0.0806791	7.70778e-11	-0.000592749	0.0635712	0.998162	ENSMUSG00000023030	Slc11a2	Slc11a2	Slc11a2	Slc11a2	676.196	763.721	683.343	1033.77	1050.12	1061.68	705.621	719.781	662.585	980.288	963.192	988.534	931.129	778.323	831.821	850.535	779.51	884.066	873.541	838.319
126.01	1.64457	0.266868	5.51969e-08	3.02822	0.264933	5.9128e-28	0.278673	0.235738	0.555284	ENSMUSG00000073680	Tmem88b	Tmem88b	Tmem88b	Tmem88b	39.9778	78.9562	45.2974	393.981	445.961	484.823	34.4205	47.8967	85.5317	137.528	198.754	188.999	39.534	36.1556	45.8975	31.1033	48.7649	56.4133	38.2426	41.9648
2885.24	-0.318722	0.051822	5.92852e-08	-0.485717	0.0531749	6.76387e-18	-0.173181	0.0430662	0.0021741	ENSMUSG00000029108	Pcdh7	Pcdh7	Pcdh7	Pcdh7	3311.3	3308.98	3440.01	2351.69	2413.62	2416.34	3315.43	3384.7	3359.68	2529.88	2892.63	2627.19	3051.4	2863.13	2999.77	2937.85	2686.43	2513.1	2660.88	2640.85
665.262	-0.531044	0.086392	6.02635e-08	-0.695538	0.0902058	7.98977e-13	-0.306335	0.0679243	0.000388498	ENSMUSG00000049493	Pls1	Pls1	Pls1	Pls1	790.418	753.672	766.173	465.456	471.574	488.712	698.245	733.086	845.053	497.34	563.646	511.584	774.034	774.903	799.523	817.735	616.475	642.957	696.418	598.242
2190.87	0.51459	0.0838004	6.21224e-08	0.9792	0.083639	2.54038e-29	0.0626934	0.0698563	0.676678	ENSMUSG00000038650	Rnh1	Rnh1	Rnh1	Rnh1	1721.33	1402.55	1588	3045.51	3129.26	3124.13	1567.36	1573.94	1470	2237.23	2132.27	2218.51	2141.08	2290.51	2284.11	2377.43	2466.63	2389.45	2066.11	2592.06
960.073	0.492689	0.0802365	6.21224e-08	0.832974	0.0814352	2.1403e-22	-0.0402424	0.0670084	0.802313	ENSMUSG00000061950	Ppp4r1	Ppp4r1	Ppp4r1	Ppp4r1	780.138	790.997	815.352	1410.31	1392.12	1446.69	837.156	850.166	902.074	1148.2	1230.24	1259.66	882.232	758.779	787.623	795.68	754.036	798.286	861.968	699.738
795.192	-0.545519	0.0891483	7.06312e-08	-1.30346	0.0996499	1.34206e-36	0.206367	0.0675092	0.0334651	ENSMUSG00000027584	Oprl1	Oprl1	Oprl1	Oprl1	741.303	710.605	753.23	277.182	322.418	292.968	757.252	767.678	726.449	535.72	485.163	524.447	992.511	1084.67	1043.18	1056.38	1214.03	1341.55	1072.81	1204.29
640.871	0.686815	0.112279	7.12465e-08	0.0953776	0.112976	0.633814	0.0141285	0.0928103	0.954961	ENSMUSG00000069763	Tmem100	Tmem100	Tmem100	Tmem100	655.636	700.556	599.219	622.351	766.873	696.123	495.41	544.16	470.994	826.768	810.304	793.598	503.538	605.362	673.163	618.674	673.246	633.683	550.995	576.772
180.11	-0.774873	0.126906	7.60251e-08	-0.931458	0.149224	1.52937e-08	-0.15537	0.0881093	0.318399	ENSMUSG00000030092	Cntn6	Cntn6	Cntn6	Cntn6	165.622	179.446	185.072	88.9073	87.3843	99.8165	205.294	240.814	216.68	121.537	138.618	124.68	220.558	236.966	225.521	234.689	199.426	210.97	195.742	224.463
1291.78	0.482295	0.07918	8.29603e-08	0.854908	0.0798835	1.71512e-24	-0.0890698	0.0667169	0.488422	ENSMUSG00000041870	Ankrd13a	Ankrd13a	Ankrd13a	Ankrd13a	1033.71	1103.95	1101.37	1959.45	1883.28	2010.59	1124.81	1162.83	1174.63	1648.74	1550.28	1640.63	1190.18	1053.4	1078.31	1039.98	960.013	1045.58	1146.77	927.129
1412.8	0.516635	0.0849733	8.84971e-08	0.985285	0.0842983	3.1458e-29	0.0874735	0.0702468	0.528527	ENSMUSG00000031681	Smad1	Smad1	Smad1	Smad1	1154.79	1095.34	1135.02	2215.71	2282.54	2206.33	1080.56	1036.43	1009.27	1392.87	1491.16	1580.27	1407.62	1277.17	1217.13	1225.47	1440.38	1352.37	1182	1473.65
894.008	0.531244	0.0875068	9.31862e-08	0.54299	0.0875211	1.91995e-08	0.360479	0.0713603	4.10479e-05	ENSMUSG00000057594	Arl16	Arl16	Arl16	Arl16	849.814	779.513	768.761	1112.21	1221.87	1161.5	684.723	701.154	737.853	1053.85	1063.08	956.869	634.624	799.332	790.456	739.694	1008.78	916.522	932.415	967.142
2433.38	0.372265	0.0614271	9.90605e-08	0.201279	0.0631082	0.011203	-0.294069	0.051851	2.38143e-06	ENSMUSG00000003528	Slc25a1	Slc25a1	Slc25a1	Slc25a1	2269.6	2140.43	2095.33	2573.08	2525.11	2390.41	2372.56	2542.52	2287.69	3135.96	3125.02	3059.61	2314.82	2529.92	2556.66	2584.97	1944.77	2105.07	1971	2143.13
1259.81	-0.569153	0.0942241	1.11505e-07	-0.687086	0.0956374	3.44742e-11	-0.215383	0.0786182	0.068015	ENSMUSG00000090061	Nwd2	Nwd2	Nwd2	Nwd2	1468.9	1521.7	1642.35	1108.73	902.469	873.718	1422.31	1446.21	1578.34	906.726	1036.58	1046.92	1472.12	1361.21	1343.49	1330.66	1169.63	1084.22	1308.8	1171.11
184.086	-1.14997	0.190907	1.2246e-07	-0.702859	0.191528	0.00259419	-0.311059	0.14265	0.180607	ENSMUSG00000031688	Pou4f2	Pou4f2	Pou4f2	Pou4f2	207.885	176.575	182.484	146.436	125.05	81.668	205.294	186.265	201.855	76.7599	72.3668	115.774	314.191	276.053	220.988	244.868	208.16	200.924	223.417	214.703
2352.56	0.438067	0.0727153	1.2246e-07	0.619855	0.0730831	1.81737e-15	0.0914851	0.0609657	0.421095	ENSMUSG00000024404	Riok3	Riok3	Riok3	Riok3	2018.31	1867.67	1973.67	2777.05	3038.87	3185.05	1895.59	2052.91	1895.38	2505.89	2757.07	2644.01	2253.44	2182.04	2201.95	2286.38	2527.04	2370.9	2128.5	2489.58
1360.3	0.527474	0.0876126	1.24283e-07	0.780746	0.0875662	4.64267e-17	-0.0110692	0.0737761	0.955132	ENSMUSG00000039473	Ubn1	Ubn1	Ubn1	Ubn1	1153.65	1182.91	1255.38	1942.01	2061.06	2162.26	1158	1141.54	1091.38	1592.77	1640.99	1650.53	1332.71	1129.13	1071.51	1082.4	1159.44	1105.85	1256.97	1035.46
7765.05	0.421832	0.0701433	1.28884e-07	0.413603	0.0704009	1.28247e-07	0.00439866	0.0602276	0.979201	ENSMUSG00000021360	Gcnt2	Gcnt2	Gcnt2	Gcnt2	7113.76	6231.79	6826.96	8381.69	9609.26	8882.37	7166.85	7219.1	6311.1	9238.37	9297.6	9185.75	7367.89	7315.65	7496.59	7687.05	7470.49	7340.68	7044.18	8113.84
383.049	0.759767	0.126371	1.29576e-07	0.784445	0.127064	2.30205e-08	0.384268	0.109265	0.0102906	ENSMUSG00000051048	P4ha3	P4ha3	P4ha3	P4ha3	372.365	368.941	345.554	636.297	634.29	602.788	324.536	321.972	367.216	532.522	554.472	627.358	232.002	207.162	218.721	203.586	283.855	248.837	347.202	231.294
2882.91	0.426995	0.0711358	1.36887e-07	0.525942	0.0716287	1.15226e-11	-0.0659284	0.0605326	0.5941	ENSMUSG00000023048	Prr13	Prr13	Prr13	Prr13	2797.3	2487.84	2444.76	3542.35	3948.87	3643.95	2515.16	2695.52	2689.12	3430.21	3464.43	3720.61	2593.64	2526.98	2636.55	2609.29	2496.47	2642.15	2234.68	2538.38
207.938	-1.11305	0.185594	1.40747e-07	-0.750913	0.178733	0.000385388	0.351844	0.143761	0.117809	ENSMUSG00000063415	Cyp26b1	Cyp26b1	Cyp26b1	Cyp26b1	270.707	344.536	280.844	137.719	201.888	189.262	248.32	204.891	236.067	86.3549	120.272	108.848	239.285	173.938	174.524	175.875	211.8	289.794	251.093	212.752
685.032	0.514858	0.0859852	1.47816e-07	1.06763	0.0870679	3.57358e-32	0.0826824	0.0686832	0.545735	ENSMUSG00000025648	Pfkfb4	Pfkfb4	Pfkfb4	Pfkfb4	510.574	480.915	499.565	965.777	1001.91	1152.43	603.589	492.272	545.122	799.582	797.054	753.027	603.413	619.531	600.067	650.908	673.974	625.183	643.583	682.172
389.847	0.593506	0.0991111	1.47816e-07	0.701572	0.100466	1.35134e-10	0.0546247	0.0821394	0.773906	ENSMUSG00000036052	Dnajb5	Dnajb5	Dnajb5	Dnajb5	334.671	361.763	375.321	568.309	592.104	579.454	326.995	359.225	353.531	540.518	542.241	488.825	296.505	285.825	309.95	274.84	343.538	272.793	309.463	281.066
414.539	-0.822222	0.137617	1.59379e-07	-1.0969	0.150021	1.42034e-11	-0.0940308	0.110782	0.698197	ENSMUSG00000042448	Hoxd1	Hoxd1	Hoxd1	Hoxd1	396.351	412.008	361.085	209.194	185.315	155.558	528.601	476.306	547.403	295.845	275.198	307.742	665.835	531.097	487.306	458.067	446.89	475.262	539.925	535.783
627.538	0.570059	0.0955028	1.6382e-07	0.455634	0.0981539	6.18041e-05	0.0964973	0.080593	0.548709	ENSMUSG00000035245	Eogt	Eogt	Eogt	Eogt	550.551	587.147	588.866	850.721	708.114	808.903	618.34	570.769	597.581	833.165	931.595	883.645	452.56	469.534	486.173	536.674	494.927	507.719	588.735	485.035
1038.62	0.456324	0.0764526	1.6382e-07	0.342007	0.076376	0.000125168	-0.0712016	0.0607966	0.559072	ENSMUSG00000016528	Mapkapk2	Mapkapk2	Mapkapk2	Mapkapk2	999.445	989.105	867.121	1143.59	1187.22	1283.35	795.36	840.853	766.364	1170.59	1079.39	1052.85	1173.54	1055.35	1097.57	1085.22	1016.06	1068.76	1093.44	1007.15
69.8581	1.67581	0.281287	1.73387e-07	2.06969	0.243069	1.37142e-15	0.938336	0.18678	4.6006e-05	ENSMUSG00000024521	Pmaip1	Pmaip1	Pmaip1	Pmaip1	38.8356	41.6314	37.5321	129.003	164.222	198.337	22.1275	27.9397	18.2468	76.7599	74.4053	66.2981	37.4532	43.973	38.5312	50.8964	107.719	70.3234	70.9501	81.9777
618.25	0.495817	0.0832224	1.73387e-07	0.61471	0.0847877	2.17934e-11	0.150166	0.0678607	0.171406	ENSMUSG00000030309	Caprin2	Caprin2	Caprin2	Caprin2	508.289	548.386	595.337	810.625	876.857	837.422	547.04	569.439	540.56	697.236	828.651	797.556	491.054	486.635	525.838	493.129	548.059	566.451	580.18	516.264
981.599	0.956682	0.160593	1.73387e-07	1.03288	0.160654	4.99526e-09	0.264184	0.138983	0.26998	ENSMUSG00000004105	Angptl2	Angptl2	Angptl2	Angptl2	732.165	900.1	926.655	1487.02	1791.38	1950.96	876.494	814.244	670.568	1674.33	1346.43	1563.45	684.562	604.874	518.471	419.612	756.219	650.685	578.671	685.099
193.267	-0.846693	0.14237	1.83527e-07	-1.01912	0.155951	2.58822e-09	0.0283251	0.102927	0.9192	ENSMUSG00000039620	6430573F11Rik	6430573F11Rik	6430573F11Rik	6430573F11Rik	188.467	189.495	252.371	106.34	103.957	101.113	245.861	204.891	225.804	121.537	131.483	122.701	236.164	227.194	223.254	239.213	268.571	221.016	214.863	241.053
15045	0.404073	0.068141	2.02901e-07	0.546629	0.0682013	7.80235e-14	-0.0768288	0.0588889	0.501579	ENSMUSG00000026728	Vim	Vim	Vim	Vim	14480	14779.2	14245.4	19308.6	22189.6	22037.4	15100.8	14660.4	13453.6	19904.8	18733.8	18549.6	11310.9	12232.3	12807.1	11619.6	10951.7	12091.8	11548.3	10895.2
519.677	-0.586392	0.0990158	2.11732e-07	-0.761138	0.10651	4.43235e-11	0.00430054	0.0735333	0.982956	ENSMUSG00000024798	Htr7	Htr7	Htr7	Htr7	514	469.43	455.562	284.155	310.365	257.967	504.015	488.28	565.649	332.626	340.43	363.155	743.863	693.797	612.533	702.37	672.518	667.686	694.908	720.233
2652.9	0.392375	0.0663131	2.17574e-07	0.571822	0.0674418	1.85079e-15	0.00808132	0.0568817	0.957765	ENSMUSG00000040640	Erc2	Erc2	Erc2	Erc2	2383.82	2146.17	2380.05	3483.07	3332.66	3462.47	2609.81	2759.38	2843.07	3556.54	3599.99	3621.66	2205.58	2038.4	2031.95	2148.39	2023.38	1983.74	2337.83	2109.95
1724.34	-0.468524	0.0792935	2.27756e-07	-0.654482	0.0810126	4.69978e-14	-0.114932	0.0648253	0.315321	ENSMUSG00000027963	Extl2	Extl2	Extl2	Extl2	1810.42	1755.7	1784.72	1051.2	1223.38	1122.61	1755.45	1812.09	1645.63	1218.56	1291.39	1252.74	1862.26	2259.24	2284.11	2300.52	1965.15	2060.24	1995.66	2035.78
159.242	-0.936101	0.158481	2.29526e-07	-0.774065	0.157789	1.88711e-05	-0.851742	0.119795	4.90622e-10	ENSMUSG00000024553	Galr1	Galr1	Galr1	Galr1	223.876	215.335	208.368	132.489	109.984	136.113	180.708	195.578	196.153	99.1482	104.983	94.9943	219.518	188.596	205.122	212.068	128.099	103.553	91.5809	138.581
7462.37	0.597819	0.101303	2.36182e-07	0.711151	0.101554	1.1799e-10	-0.232323	0.087664	0.0793174	ENSMUSG00000055407	Map6	Map6	Map6	Map6	6370.18	6194.47	6324.81	10165.1	10761.8	9998.5	6916.07	7268.32	7654.51	10666.4	11008.9	11374.6	7248.24	5702.33	5699.79	5421.03	4610.1	5048.6	5979.93	4833.76
1157.99	-0.659486	0.111885	2.4525e-07	-0.81715	0.115731	8.00696e-11	-0.394764	0.0928871	0.000982737	ENSMUSG00000028036	Ptgfr	Ptgfr	Ptgfr	Ptgfr	1085.11	1098.21	1022.43	582.256	664.422	572.973	1187.51	1224.03	1426.67	801.181	830.689	798.545	1741.58	1721.3	1631.91	1640.56	1390.16	1132.13	1093.44	1514.64
596.357	0.491138	0.0833408	2.45964e-07	0.522256	0.0786214	1.30245e-09	-0.0521786	0.0589339	0.682121	ENSMUSG00000027978	Prss12	Prss12	Prss12	Prss12	543.698	535.466	535.803	746.124	726.194	841.31	384.772	373.86	380.901	545.315	516.76	542.259	628.382	674.253	679.963	687.667	622.298	683.914	636.035	642.159
2018.43	-0.569975	0.0969431	2.65951e-07	-0.417033	0.0977669	0.00029984	-0.368925	0.0827281	0.000471211	ENSMUSG00000089774	Slc5a3	Slc5a3	Slc5a3	Slc5a3	2207.92	2598.38	2316.64	2011.75	1485.53	1838.18	2480.74	2565.13	2711.92	1575.18	1898.86	1744.53	2178.53	1952.89	2144.15	2142.17	1594.68	1564.12	1665.06	1692.25
1083.02	0.445697	0.075829	2.67719e-07	0.366703	0.0780954	4.88699e-05	0.134976	0.0617944	0.179787	ENSMUSG00000066595	Flvcr1	Flvcr1	Flvcr1	Flvcr1	953.756	871.389	878.769	1154.05	1208.31	1129.09	1041.22	922.011	880.406	1244.15	1342.35	1280.44	977.946	1023.11	1070.94	1093.14	1141.97	1170.77	1069.28	1207.22
753.818	-0.555811	0.0946982	2.8037e-07	-0.332943	0.0970487	0.00548518	0.172869	0.0759972	0.155023	ENSMUSG00000039579	Grin3a	Grin3a	Grin3a	Grin3a	764.147	742.188	795.939	678.136	563.478	591.121	832.239	818.235	894.091	617.278	537.145	582.829	864.546	713.341	776.291	783.239	839.192	819.924	966.129	896.875
1563.63	0.403125	0.0687093	2.8285e-07	0.374924	0.0694321	1.68696e-06	0.242246	0.0559535	0.000765546	ENSMUSG00000034120	Srsf2	Srsf2	Srsf2	Srsf2	1320.41	1355.17	1417.16	1882.74	1687.42	1740.96	1312.9	1294.54	1259.03	1680.72	1701.13	1727.71	1405.54	1435.48	1614.91	1450.55	1747.53	1823.77	1797.9	1617.11
612.347	0.582589	0.09945	2.97331e-07	0.721435	0.0992518	1.91776e-11	0.0124896	0.0861106	0.956896	ENSMUSG00000050721	Plekho2	Plekho2	Plekho2	Plekho2	631.649	687.636	548.745	944.858	1081.76	1047.43	582.69	561.456	545.122	890.735	834.766	808.441	436.955	372.794	378.512	353.447	387.208	378.664	424.694	349.381
7046.8	0.409928	0.0700339	3.04787e-07	0.790905	0.070447	5.49286e-27	0.252166	0.0602165	0.00122082	ENSMUSG00000040118	Cacna2d1	Cacna2d1	Cacna2d1	Cacna2d1	5288.49	5079.03	5631.11	9117.36	9167.82	9395.71	6430.49	6269.15	7181.24	8521.95	9238.49	8653.38	5549.32	5523.5	5725.85	6458.75	7063.63	6527.71	7081.42	7031.54
320.27	-0.870676	0.148972	3.19813e-07	-0.981341	0.153696	6.55517e-09	-0.323798	0.106921	0.0359519	ENSMUSG00000037977	6430571L13Rik	6430571L13Rik	6430571L13Rik	6430571L13Rik	284.414	251.224	314.493	172.585	147.649	115.372	226.192	287.38	270.28	151.921	149.83	128.638	609.656	528.654	526.404	507.267	462.174	473.717	377.897	419.648
148.161	-1.20269	0.206749	3.75346e-07	-0.860263	0.206282	0.000436592	-0.378877	0.16588	0.152399	ENSMUSG00000070551	Mrgprb5	Mrgprb5	Mrgprb5	Mrgprb5	237.582	192.366	208.368	139.462	106.97	107.594	229.88	192.917	195.012	55.9708	98.8673	107.858	110.279	171.495	154.691	176.441	115.726	105.099	112.212	144.437
110.357	0.916749	0.157783	3.89602e-07	1.26983	0.16047	1.71911e-13	0.190022	0.137206	0.468315	ENSMUSG00000040312	Cchcr1	Cchcr1	Cchcr1	Cchcr1	86.8089	96.183	81.5352	196.991	203.395	233.337	88.5099	94.4629	88.9529	167.912	165.119	179.104	74.9065	62.5394	50.4306	59.9446	74.239	71.869	68.4341	62.4592
315.157	0.837488	0.144199	3.93428e-07	1.12013	0.144305	5.46344e-13	0.0723689	0.124532	0.81099	ENSMUSG00000024691	Fam111a	Fam111a	Fam111a	Fam111a	260.427	269.886	282.138	489.862	593.611	676.678	281.511	247.466	253.174	462.159	449.49	485.856	155.015	196.902	193.789	207.544	252.558	183.923	179.64	181.522
174.716	-0.993278	0.171187	4.05022e-07	-0.891346	0.176553	9.60084e-06	-0.318241	0.131273	0.122632	ENSMUSG00000047746	Fbxo40	Fbxo40	Fbxo40	Fbxo40	231.871	208.157	196.72	99.367	162.716	82.9644	200.377	219.527	229.225	107.144	98.8673	119.732	236.164	190.55	213.622	214.33	192.876	166.149	160.015	163.955
47.5399	1.37888	0.239535	5.2951e-07	0.473937	0.265906	0.228511	-0.187872	0.169085	0.583396	ENSMUSG00000001672	Marveld3	Marveld3	Marveld3	Marveld3	28.5556	35.8892	31.061	47.0686	46.7054	38.8895	24.5861	31.9311	34.2127	73.5616	74.4053	87.0781	61.3817	47.8818	48.164	55.986	45.1257	44.0487	51.3256	42.9407
1733.23	0.302121	0.0525914	5.6549e-07	0.432055	0.0537537	6.51377e-14	-0.0521995	0.0414341	0.521834	ENSMUSG00000028826	Tmem57	Tmem57	Tmem57	Tmem57	1440.34	1468.58	1484.46	1982.11	1898.35	2041.7	1525.57	1510.08	1455.18	1856.63	1782.67	1896.92	1918.44	1780.91	1802.47	1794.38	1704.59	1790.54	1747.59	1783.01
378.97	-0.899329	0.156585	5.67453e-07	-0.773201	0.160686	2.88474e-05	0.0961418	0.131555	0.74818	ENSMUSG00000037709	Fam13a	Fam13a	Fam13a	Fam13a	470.596	485.221	486.623	298.101	302.832	245.004	512.62	500.254	662.585	294.246	295.583	308.731	272.576	354.716	338.848	347.792	336.259	367.073	435.261	264.476
752.753	0.44925	0.0783348	5.93845e-07	0.165317	0.085284	0.179861	-0.425976	0.0665001	4.34453e-08	ENSMUSG00000034579	Pla2g3	Pla2g3	Pla2g3	Pla2g3	645.356	624.471	614.75	735.664	696.061	685.752	829.781	834.201	813.121	1124.21	1147.68	1109.26	717.854	664.97	792.723	798.508	550.242	537.858	533.383	599.218
3465.83	0.4313	0.0752276	5.97453e-07	0.471379	0.0758118	1.76851e-08	0.140405	0.0641611	0.178561	ENSMUSG00000032939	Nup93	Nup93	Nup93	Nup93	2850.99	2810.84	3223.88	4253.6	3853.95	4213.03	3068.34	3119.94	3215.99	3657.29	4428.64	4576.55	3088.85	3058.57	3101.76	3138.61	3492.15	3456.67	3304.96	3402.07
970.052	0.610706	0.106618	6.13805e-07	0.448124	0.107282	0.000425072	0.0304165	0.0919571	0.902201	ENSMUSG00000032712	2810474O19Rik	2810474O19Rik	2810474O19Rik	2810474O19Rik	890.934	1116.87	986.188	1157.54	1405.68	1508.91	976.068	948.621	824.525	1285.73	1533.97	1370.49	647.109	668.39	687.895	667.308	695.081	689.324	724.596	615.809
2331.46	-0.472145	0.0825252	6.36213e-07	-0.468824	0.0835788	5.55469e-07	-0.184695	0.0693254	0.0774954	ENSMUSG00000041992	Rapgef5	Rapgef5	Rapgef5	Rapgef5	2470.63	2430.41	2457.71	1767.69	1875.75	1676.14	2237.33	2623.67	2833.95	1768.68	1924.35	1850.41	2669.58	2565.09	2859.81	2925.41	2312.33	2403.36	2602.51	2374.43
722.552	0.613789	0.107423	6.61982e-07	0.421785	0.109051	0.00134104	0.154282	0.0879023	0.320879	ENSMUSG00000021482	Aaed1	Aaed1	Aaed1	Aaed1	639.645	591.453	526.744	702.542	849.737	801.125	579.002	544.16	547.403	805.979	932.614	814.378	691.845	756.336	713.961	728.384	877.767	860.109	678.806	809.042
694.345	0.584539	0.102395	6.76609e-07	0.909629	0.102464	6.40276e-17	-0.193765	0.081654	0.132605	ENSMUSG00000011179	Odc1	Odc1	Odc1	Odc1	512.858	489.528	487.917	800.166	986.84	1007.24	456.072	517.55	477.837	756.405	672.705	749.069	845.819	777.346	774.591	787.763	750.397	711.735	604.837	720.233
828.292	0.505287	0.0885031	6.76609e-07	0.206288	0.0918321	0.104651	0.0423122	0.07225	0.808996	ENSMUSG00000055067	Smyd3	Smyd3	Smyd3	Smyd3	725.312	648.876	701.462	794.936	854.257	750.568	770.774	709.137	676.27	978.689	998.866	1077.59	905.12	841.84	810.289	830.742	901.786	820.697	798.566	970.069
370.191	-0.735109	0.12902	7.19068e-07	-0.776742	0.131294	1.01885e-07	0.0249417	0.101341	0.927245	ENSMUSG00000044067	Gpr22	Gpr22	Gpr22	Gpr22	454.605	433.541	471.093	223.14	280.232	286.486	410.588	463.001	376.339	284.651	231.37	239.465	366.21	394.78	430.076	415.654	377.018	479.126	365.821	420.624
119.036	1.21427	0.213207	7.26085e-07	1.03349	0.210795	1.91224e-05	0.221211	0.158394	0.46423	ENSMUSG00000042622	Maff	Maff	Maff	Maff	93.6623	67.4716	67.2989	146.436	176.275	147.78	49.1722	62.5318	75.2679	183.904	143.714	112.806	125.885	130.453	105.394	124.413	157.212	118.236	129.824	162.979
819.734	-0.767002	0.134874	7.57184e-07	-0.675305	0.137111	1.72445e-05	-0.167136	0.109994	0.41285	ENSMUSG00000038323	1700066M21Rik	1700066M21Rik	1700066M21Rik	1700066M21Rik	724.169	752.237	709.227	460.226	476.094	432.97	728.978	878.106	719.606	433.374	469.875	461.118	912.403	1263.49	1364.46	1291.07	1106.31	1099.67	914.803	1196.48
702.73	0.536598	0.0943478	7.57184e-07	0.919457	0.0951013	4.91206e-20	-0.0675954	0.0765536	0.683208	ENSMUSG00000005370	Msh6	Msh6	Msh6	Msh6	523.138	569.92	520.273	1035.51	1030.53	983.905	560.563	544.16	567.93	778.793	827.631	817.346	658.553	633.212	698.661	713.68	710.366	626.728	552.002	701.69
962.516	0.694137	0.122217	7.86904e-07	0.850329	0.120755	9.08822e-11	0.568629	0.104177	6.64761e-06	ENSMUSG00000022893	Adamts1	Adamts1	Adamts1	Adamts1	903.498	1055.14	909.83	1541.06	1810.96	1812.25	799.048	710.468	650.041	1181.78	1169.08	1142.9	649.19	549.174	569.469	478.426	695.809	860.882	943.485	817.825
273.92	0.672054	0.118431	8.06591e-07	0.909218	0.123328	9.29112e-12	-0.128995	0.0953494	0.480707	ENSMUSG00000009566	Fpgs	Fpgs	Fpgs	Fpgs	207.885	222.513	182.484	343.426	417.335	386.303	210.211	227.509	255.455	385.399	327.179	395.809	265.294	258.464	226.088	252.785	226.356	213.289	236.5	238.126
2053.4	0.39612	0.069925	8.50255e-07	0.667921	0.070256	2.20096e-19	-0.0186462	0.0586047	0.90455	ENSMUSG00000034591	Slc41a2	Slc41a2	Slc41a2	Slc41a2	1738.46	1754.26	1822.25	2576.57	2898.75	2959.49	1823.06	1903.89	1635.37	2200.45	2396.26	2444.12	1957.97	1797.52	1841	1912.57	1901.1	1765.04	1858.29	1881.58
1134.46	-0.552765	0.0977242	8.90194e-07	-0.832299	0.100248	7.94622e-15	-0.0806324	0.0808689	0.633758	ENSMUSG00000022861	Dgkg	Dgkg	Dgkg	Dgkg	1417.5	1159.94	1348.57	848.978	700.581	665.011	1293.23	1307.85	1259.03	887.536	842.92	901.456	1480.44	1220.01	1204.1	1267.89	1215.48	1217.91	1166.4	1284.32
388.62	-0.569637	0.100828	9.22484e-07	-0.842463	0.109589	9.48969e-13	-0.26697	0.0741806	0.00832487	ENSMUSG00000007653	Gabrb2	Gabrb2	Gabrb2	Gabrb2	394.067	420.621	414.147	217.91	229.007	235.93	390.919	452.358	418.535	262.263	296.602	285.972	517.063	457.808	531.504	545.157	439.612	401.848	429.726	431.359
7513.76	0.426266	0.076112	1.22107e-06	0.447425	0.0763897	1.41636e-07	0.0667803	0.0650618	0.620043	ENSMUSG00000029458	Brap	Brap	Brap	Brap	5888.16	5083.34	5606.52	7792.46	7515.05	7308.64	5652.34	5924.56	5515.08	7498.48	7297.83	8165.55	9673.34	8483.87	8056.42	8482.73	9619.78	8967.39	8458.66	9284.95
1533.77	-0.670642	0.119791	1.23111e-06	-0.714877	0.120036	8.19799e-08	0.0173693	0.101817	0.950393	ENSMUSG00000027796	Smad9	Smad9	Smad9	Smad9	1995.46	2170.58	2101.8	1232.5	1392.12	1193.91	1700.13	1728.27	2036.79	1178.58	1129.33	1128.06	1586.56	1294.76	1470.99	1463.55	1353.77	1388.69	1844.2	1285.29
3027.67	0.386729	0.0691696	1.2799e-06	0.149508	0.0703872	0.131439	-0.164437	0.0587447	0.0607002	ENSMUSG00000021171	Esyt2	Esyt2	Esyt2	Esyt2	2588.28	2726.14	2739.84	3164.05	2731.51	3038.57	3053.59	2799.3	2815.7	3558.14	4089.23	3677.07	3259.47	3121.11	2922.14	3155.58	2864.03	2673.83	2717.24	2858.48
1091.5	-0.624012	0.111739	1.32341e-06	-1.05988	0.11637	8.52186e-18	-0.125126	0.0896323	0.464538	ENSMUSG00000046999	1110032F04Rik	1110032F04Rik	1110032F04Rik	1110032F04Rik	881.796	864.211	955.127	505.551	408.296	387.599	904.768	1012.48	789.172	537.319	613.589	598.662	1605.29	1840.03	1770.74	1753.66	1575.76	1737.22	1397.36	1691.28
942.644	-0.534708	0.0958513	1.3649e-06	-0.269422	0.0972957	0.0337672	-0.0747889	0.0760555	0.640572	ENSMUSG00000038296	Galnt18	Galnt18	Galnt18	Galnt18	882.938	783.819	856.767	756.584	628.263	712.975	910.915	908.707	872.423	649.261	579.954	632.306	1424.26	1186.3	1163.3	1193.8	1119.41	1226.41	1106.52	1257.97
2330.72	-0.346753	0.0623401	1.49248e-06	-0.622621	0.0655636	2.39849e-19	-0.264228	0.0505261	1.87657e-05	ENSMUSG00000037348	Paqr7	Paqr7	Paqr7	Paqr7	2141.67	2018.41	1973.67	1284.8	1361.99	1336.5	2296.34	2441.4	2296.81	1904.6	1759.23	1872.18	3509.16	3131.86	3271.19	3146.53	2650.04	2822.21	2595.97	2799.93
720.793	-0.804129	0.1448	1.56466e-06	-0.78829	0.146496	1.86451e-06	-0.369712	0.121822	0.0352923	ENSMUSG00000026610	Esrrg	Esrrg	Esrrg	Esrrg	842.961	997.719	843.825	449.766	561.972	539.268	768.315	798.278	1157.53	478.15	577.915	502.678	891.595	770.017	859.019	807.556	628.12	611.273	748.246	581.651
727.43	-0.540611	0.097467	1.62033e-06	-0.461154	0.0992293	6.03062e-05	-0.268468	0.0801297	0.0158152	ENSMUSG00000046321	Hs3st2	Hs3st2	Hs3st2	Hs3st2	845.245	865.647	898.182	615.378	656.889	622.233	854.367	807.592	967.078	609.282	632.955	567.987	841.658	756.336	740.026	731.777	564.071	664.595	711.01	596.29
136.522	-1.00101	0.181007	1.77288e-06	-0.464471	0.193857	0.0778821	-0.0227398	0.135199	0.951003	ENSMUSG00000020017	Hal	Hal	Hal	Hal	127.929	120.588	117.773	102.854	84.3711	80.3717	148.746	176.952	196.153	67.1649	79.5015	109.837	200.791	161.235	144.492	160.041	147.022	153.011	170.079	181.522
181.309	0.757579	0.13755	2.00172e-06	0.146133	0.138976	0.533987	-0.285967	0.110264	0.0885945	ENSMUSG00000030047	Arhgap25	Arhgap25	Arhgap25	Arhgap25	205.6	199.544	174.718	233.6	198.875	211.3	151.204	147.681	142.553	268.66	232.389	248.37	189.347	176.869	160.358	143.075	130.282	127.509	153.474	130.774
939.943	-0.393755	0.0714938	2.00172e-06	-0.494505	0.0750263	1.7998e-09	0.00199593	0.0527608	0.990388	ENSMUSG00000020785	Camkk1	Camkk1	Camkk1	Camkk1	893.218	836.935	878.769	669.42	595.117	595.01	874.035	890.08	866.721	681.244	657.417	665.949	1265.09	1208.28	1184.27	1184.75	1174.72	1261.18	1137.21	1279.44
1832	0.471173	0.0855998	2.03052e-06	0.971025	0.085276	9.46775e-28	0.31239	0.0729508	0.000881283	ENSMUSG00000028645	Slc2a1	Slc2a1	Slc2a1	Slc2a1	1508.88	1814.56	1555.64	2888.62	3254.31	3404.13	1528.03	1506.09	1626.24	2333.18	2073.16	2065.14	1191.22	1243.46	1229.03	1280.89	1459.31	1569.53	1669.09	1439.49
690.716	0.46192	0.0839446	2.04259e-06	1.14292	0.0828555	1.07638e-40	-0.265686	0.0646608	0.00160729	ENSMUSG00000015745	Plekho1	Plekho1	Plekho1	Plekho1	499.151	521.111	484.035	1077.35	1099.84	1139.46	502.786	504.246	488.101	655.657	706.341	691.677	831.254	722.135	724.727	697.846	658.69	602.772	577.664	629.472
2133.51	0.621035	0.112889	2.05129e-06	-0.00631399	0.11424	0.978557	0.490844	0.0960925	3.21152e-05	ENSMUSG00000041481	Serpina3g	Serpina3g	Serpina3g	Serpina3g	1906.37	1494.42	1714.83	1670.06	1863.7	1564.66	1727.17	1769.52	1519.04	2581.05	2589.92	2541.1	1747.82	1966.57	2040.45	2441.9	2952.82	3064.86	2626.16	2887.76
1797.5	0.616826	0.112261	2.11934e-06	0.351296	0.113696	0.0147104	-0.2288	0.0956184	0.128716	ENSMUSG00000066441	Rdh11	Rdh11	Rdh11	Rdh11	1362.67	1398.24	1344.68	1659.6	1744.67	1830.4	1631.29	1597.89	1277.27	2139.68	2462.51	2300.64	1830.01	2119.5	2046.69	2198.16	1841.42	1723.31	1443.66	1997.72
1412.67	-0.406873	0.0740632	2.11934e-06	-0.276595	0.0763833	0.00303521	-0.143055	0.061026	0.139009	ENSMUSG00000032649	Colgalt2	Colgalt2	Colgalt2	Colgalt2	1409.5	1337.95	1493.52	1232.5	1122.44	1151.13	1649.73	1579.26	1722.04	1213.77	1186.41	1331.9	1716.61	1490.2	1538.42	1466.38	1356.68	1465.2	1405.92	1383.86
108.493	1.04266	0.189784	2.11934e-06	1.19415	0.185171	4.43332e-09	0.00095032	0.156302	0.999132	ENSMUSG00000055994	Nod2	Nod2	Nod2	Nod2	95.9467	89.0051	88.0063	210.937	201.888	212.596	77.4462	54.549	93.5146	153.52	140.657	173.167	69.7047	64.0052	93.4948	62.7722	74.239	69.5506	78.4979	66.3629
1022.82	-0.622313	0.113466	2.22215e-06	-0.767077	0.115983	1.56223e-09	-0.105201	0.0942756	0.581609	ENSMUSG00000001334	Fndc5	Fndc5	Fndc5	Fndc5	1257.59	969.007	1081.96	632.811	706.608	607.973	1054.74	1274.58	1127.88	821.971	710.418	718.394	1327.51	1184.34	1242.06	1167.22	970.93	1250.37	1174.95	1175.01
559.937	-0.64973	0.118976	2.52931e-06	-0.785722	0.126231	1.69849e-08	0.118458	0.0979619	0.54424	ENSMUSG00000024497	Pou4f3	Pou4f3	Pou4f3	Pou4f3	611.089	579.969	521.567	360.859	360.084	277.412	785.526	702.485	701.36	540.518	379.161	483.877	611.736	592.17	586.468	558.729	693.626	645.275	632.009	574.82
5511.73	0.280451	0.0513863	2.56752e-06	0.352418	0.0516254	3.8225e-10	0.0458105	0.0430286	0.604887	ENSMUSG00000020271	Fbxw11	Fbxw11	Fbxw11	Fbxw11	4615.72	4671.33	4982.71	5920.18	6077.73	6213.25	4654.15	4656.62	4414.57	5494.73	5581.42	5587.84	5502.51	5933.92	5750.22	6107.57	6226.62	6046.27	5700.66	6096.6
4916.67	0.384256	0.0705673	2.74409e-06	0.172303	0.0713738	0.0750577	-0.32753	0.0603595	7.60055e-06	ENSMUSG00000032018	Sc5d	Sc5d	Sc5d	Sc5d	4269.63	4176.06	4091	4903.85	4703.69	4525.45	4790.6	4846.88	4248.07	5798.57	6358.09	5955.94	5050.99	5684.74	5685.62	5642.15	4268.02	4383.23	4146.3	4804.48
1833.85	0.425393	0.0782079	2.8277e-06	0.573685	0.0788361	1.82424e-11	0.0265444	0.0642784	0.872192	ENSMUSG00000026670	Uap1	Uap1	Uap1	Uap1	1368.38	1405.42	1330.45	1821.73	2154.48	2123.37	1445.66	1377.03	1303.5	1831.04	1824.46	1883.06	1966.3	2110.71	2133.38	2109.37	2232.99	2229.48	1884.96	2141.18
938.581	0.387706	0.0713799	2.94143e-06	0.547924	0.072758	2.93859e-12	0.0124193	0.0563687	0.934338	ENSMUSG00000021209	Ppp4r4	Ppp4r4	Ppp4r4	Ppp4r4	759.578	788.126	781.703	1073.86	1137.5	1186.13	792.901	804.931	775.487	956.3	1070.21	1065.72	940.493	905.845	908.317	1017.93	989.854	955.162	918.829	942.743
826.858	-0.433206	0.079944	3.14726e-06	-0.418182	0.0856147	2.08799e-05	0.0181896	0.061858	0.912812	ENSMUSG00000071317	Bves	Bves	Bves	Bves	744.729	644.569	770.055	590.972	525.813	508.157	851.908	856.819	921.461	662.054	684.936	604.599	1024.76	990.859	982.546	1063.73	999.316	1057.94	1049.66	1002.27
3716.64	0.487258	0.0901438	3.38243e-06	0.555248	0.0906031	3.00675e-08	0.063748	0.0771683	0.707426	ENSMUSG00000021133	Susd6	Susd6	Susd6	Susd6	3081.72	2973.06	2939.15	4337.28	4640.41	4240.26	2887.64	2980.24	3707.51	4436.08	4505.09	4485.51	3916.99	3429.9	3407.18	3492.06	3690.84	3581.08	4150.83	3449.89
159.683	0.764186	0.141475	3.44197e-06	0.743304	0.143782	5.3972e-06	0.128424	0.113902	0.577249	ENSMUSG00000032508	Myd88	Myd88	Myd88	Myd88	147.347	150.734	120.362	240.573	219.967	239.819	127.848	118.411	144.834	241.474	191.619	236.496	122.763	123.613	115.594	121.586	128.099	117.463	131.836	153.22
1192.07	-0.642825	0.119081	3.49478e-06	-0.365747	0.12078	0.0173938	-0.328324	0.0990507	0.0171845	ENSMUSG00000026778	Prkcq	Prkcq	Prkcq	Prkcq	1177.63	934.554	1009.48	861.18	903.976	665.011	1111.29	1245.31	1328.59	730.818	742.014	883.645	1705.16	1640.68	1650.04	1819.26	1316.65	1363.19	1238.36	1514.64
1155.93	-0.411054	0.0762084	3.56902e-06	-0.723138	0.0784756	3.31959e-18	0.134729	0.060379	0.166293	ENSMUSG00000033981	Gria2	Gria2	Gria2	Gria2	1227.89	1339.38	1327.86	782.733	816.591	759.642	1215.78	1193.43	1092.52	853.954	861.267	913.33	1318.15	1221.47	1225.63	1349.89	1438.93	1447.43	1279.62	1453.15
78.5364	1.76462	0.327312	3.60798e-06	1.52891	0.324301	4.49394e-05	1.34338	0.285958	0.000179298	ENSMUSG00000020932	Gfap	Gfap	Gfap	Gfap	74.2445	54.5515	36.2379	146.436	141.623	189.262	52.8601	34.5921	45.6169	164.714	142.695	146.449	13.5248	21.0093	24.932	36.193	38.5752	84.2335	81.0139	41.9648
318.315	-0.64908	0.120443	3.63859e-06	-0.489734	0.122759	0.000863718	-0.294943	0.0930862	0.0253088	ENSMUSG00000040710	St8sia4	St8sia4	St8sia4	St8sia4	335.814	394.781	375.321	245.803	239.554	296.857	387.231	345.921	360.373	212.689	242.582	238.475	317.312	407.972	381.346	370.978	273.665	317.614	301.915	320.103
341.492	-0.702037	0.130723	4.02243e-06	-0.45365	0.137592	0.00816792	-0.0411364	0.104494	0.877237	ENSMUSG00000032360	Hcrtr2	Hcrtr2	Hcrtr2	Hcrtr2	357.516	337.358	309.316	287.641	207.914	241.115	496.639	401.8	390.024	230.28	286.409	270.14	370.371	416.278	376.813	363.061	418.504	377.892	332.61	358.164
100.793	-1.01743	0.189554	4.07418e-06	-0.338796	0.18124	0.200524	-0.507167	0.132475	0.0041858	ENSMUSG00000031285	Dcx	Dcx	Dcx	Dcx	140.493	109.103	104.831	106.34	88.891	88.1496	98.3444	125.064	120.885	38.3799	72.3668	54.4238	137.329	120.682	128.626	124.413	90.2514	88.8702	90.5746	87.8332
2069.03	-0.28004	0.0522085	4.12765e-06	-0.347693	0.0542479	5.64712e-09	-0.160444	0.0411363	0.00329854	ENSMUSG00000035517	Tdrd7	Tdrd7	Tdrd7	Tdrd7	2077.7	2011.23	1993.08	1619.51	1607.57	1558.17	2115.63	2172.65	2029.95	1675.92	1779.61	1736.61	2632.13	2502.55	2452.4	2446.42	2274.48	2147.57	2229.64	2317.82
3521.91	-0.274581	0.0511878	4.12765e-06	-0.0787713	0.0523118	0.332837	-0.103763	0.0424091	0.117817	ENSMUSG00000053702	Nebl	Nebl	Nebl	Nebl	3246.2	3363.53	3411.54	2939.17	3263.35	3271.91	3846.49	3955.47	3723.48	3075.19	3316.64	3124.92	3927.39	3777.28	3816.29	3970.48	3684.29	3480.62	3649.65	3594.33
1796.97	0.468626	0.087915	4.94808e-06	0.444391	0.0888276	1.19931e-05	0.0833418	0.0753346	0.58584	ENSMUSG00000001248	Gramd1a	Gramd1a	Gramd1a	Gramd1a	1677.93	1663.82	1685.06	2180.84	2210.22	2444.86	1830.43	1745.57	1667.3	2397.15	2407.47	2449.07	1570.96	1367.07	1346.89	1347.62	1395.99	1611.26	1644.93	1295.05
2661.5	0.335537	0.0631118	5.32321e-06	0.0937547	0.0646713	0.355721	-0.165015	0.0521757	0.0255889	ENSMUSG00000027605	Acss2	Acss2	Acss2	Acss2	2231.9	2137.56	2091.44	2245.35	2338.28	2311.34	2286.51	2279.08	2186.19	2774.55	2912	2827.07	3096.13	3207.1	3408.31	3284.51	3019.78	2886.35	2621.63	3084.9
630.97	0.594439	0.111989	5.55876e-06	0.899542	0.112617	9.60248e-14	0.189942	0.0952586	0.238987	ENSMUSG00000022895	Ets2	Ets2	Ets2	Ets2	537.987	574.227	531.92	922.195	1048.61	1090.2	534.747	526.864	608.985	853.954	823.554	848.022	445.277	461.228	419.877	414.523	453.44	443.578	607.856	472.348
360.036	-0.824211	0.155572	5.8553e-06	-0.864229	0.156819	9.37893e-07	-0.0803656	0.115566	0.761145	ENSMUSG00000048004	Tmem196	Tmem196	Tmem196	Tmem196	327.818	287.113	362.379	162.125	174.769	198.337	222.504	312.659	309.054	167.912	160.022	150.408	597.171	528.654	559.836	556.467	566.255	571.088	418.153	567.988
2078.53	0.343056	0.0648373	6.06032e-06	0.590794	0.0654938	1.87029e-17	0.117983	0.0541362	0.180913	ENSMUSG00000010095	Slc3a2	Slc3a2	Slc3a2	Slc3a2	1901.8	1725.55	1740.71	2686.4	2775.21	2631.53	1755.45	1899.9	1978.63	2414.74	2330.01	2405.53	1980.86	1734	1756.57	1882.6	1953.51	2026.24	1931.25	2060.18
255.863	0.578195	0.109322	6.11036e-06	0.787887	0.111436	7.52549e-11	-0.046629	0.0861241	0.82648	ENSMUSG00000026107	Nabp1	Nabp1	Nabp1	Nabp1	214.738	215.335	218.722	362.602	354.057	400.562	223.733	188.926	236.067	302.242	348.584	316.648	227.841	214.979	222.688	215.461	219.078	222.562	196.748	215.679
648.051	-0.4918	0.0930328	6.17703e-06	-0.672257	0.0956713	1.00604e-10	-0.0271278	0.0740237	0.888468	ENSMUSG00000003134	Tbc1d8	Tbc1d8	Tbc1d8	Tbc1d8	739.018	849.855	760.996	528.214	473.081	474.452	708.079	718.451	743.555	534.121	474.971	537.311	729.298	664.482	698.661	648.646	613.564	659.185	749.253	655.822
2359.45	0.381355	0.0722136	6.34002e-06	0.409754	0.0731764	5.84637e-07	0.0868738	0.0606762	0.447929	ENSMUSG00000014195	Dnajc7	Dnajc7	Dnajc7	Dnajc7	2029.73	1906.43	1972.38	2583.54	2677.27	2591.34	2068.92	1993.03	2197.59	2622.63	2709.17	2819.15	2133.79	2355.49	2387.8	2335.01	2585.99	2502.28	2155.67	2561.8
503.568	-0.603691	0.114449	6.5353e-06	-0.84271	0.122201	2.41855e-10	-0.0973359	0.0891769	0.59299	ENSMUSG00000021974	Fgf9	Fgf9	Fgf9	Fgf9	511.716	457.946	455.562	251.032	286.259	257.967	485.575	532.186	564.509	351.816	378.142	312.689	595.09	679.139	709.994	712.549	681.252	692.415	565.085	590.435
387.1	0.572493	0.108637	6.69341e-06	0.332081	0.114551	0.02446	-0.0804182	0.0836103	0.651156	ENSMUSG00000036432	Siah2	Siah2	Siah2	Siah2	300.405	285.678	276.961	399.211	352.551	339.635	339.288	276.736	288.527	452.564	453.567	440.338	473.367	448.036	423.843	477.295	406.859	409.576	490.612	406.961
733.718	0.484848	0.0921827	7.04895e-06	0.352396	0.0951349	0.00231964	-0.279094	0.078483	0.00931421	ENSMUSG00000004270	Lpcat3	Lpcat3	Lpcat3	Lpcat3	755.009	657.489	635.457	897.789	848.231	873.718	768.315	741.068	710.483	1001.08	1001.92	1099.36	547.234	638.586	689.029	686.536	494.927	529.357	527.848	570.916
362.016	-0.696195	0.132476	7.19533e-06	-0.761465	0.137026	7.40838e-07	-0.0397379	0.106705	0.886914	ENSMUSG00000024172	St6gal2	St6gal2	St6gal2	St6gal2	464.885	406.265	427.089	320.764	210.928	239.819	480.658	443.044	407.131	220.685	303.737	288.941	369.331	376.702	387.012	399.254	331.892	367.073	378.4	416.72
780.434	0.525705	0.100392	7.93894e-06	0.820944	0.10141	4.14398e-14	0.286047	0.084556	0.0147192	ENSMUSG00000029651	Mtus2	Mtus2	Mtus2	Mtus2	616.8	707.734	641.928	1096.52	1252.01	1120.02	706.85	642.614	724.168	973.891	982.558	1029.1	667.916	548.197	529.237	564.95	752.58	608.181	710.507	732.92
1512.86	-0.312569	0.0597633	8.19212e-06	-0.235165	0.0618108	0.00166282	-0.0862896	0.0495443	0.326136	ENSMUSG00000024642	Tle4	Tle4	Tle4	Tle4	1675.64	1645.16	1738.12	1513.17	1372.54	1418.17	1858.71	1813.42	1891.96	1488.82	1477.91	1513.97	1449.23	1409.09	1370.69	1364.59	1288.99	1224.09	1405.92	1337.02
532.295	0.983231	0.188098	8.2939e-06	1.57443	0.188375	5.0768e-15	0.102288	0.161493	0.788864	ENSMUSG00000001473	Tubb6	Tubb6	Tubb6	Tubb6	363.227	374.683	354.614	896.046	1105.86	1248.35	347.893	349.912	453.888	797.983	695.129	786.671	505.619	328.821	294.65	261.268	334.804	392.575	419.159	334.742
2864.99	-0.484101	0.0926472	8.35803e-06	-0.554792	0.0931528	8.19799e-08	-0.445661	0.078356	2.21632e-06	ENSMUSG00000020601	Trib2	Trib2	Trib2	Trib2	3103.42	3176.91	2959.86	2196.53	2080.65	2015.77	2810.19	3142.56	2726.75	1941.39	2019.14	2237.31	4492.31	3822.72	3662.73	3536.17	2728.65	2829.94	3134.89	2681.84
903.195	0.968719	0.185567	8.5539e-06	0.678663	0.185917	0.00277194	1.28481	0.159892	8.62176e-13	ENSMUSG00000021750	Fam107a	Fam107a	Fam107a	Fam107a	737.876	849.855	726.052	960.547	1390.62	1348.17	858.055	631.97	551.964	1659.93	1168.06	1173.57	437.995	398.2	393.245	518.578	911.248	1326.87	981.728	1039.36
1169.15	-0.329073	0.0632395	9.33047e-06	-0.072751	0.0648966	0.500987	-0.260164	0.0511631	3.57909e-05	ENSMUSG00000016487	Ppfibp1	Ppfibp1	Ppfibp1	Ppfibp1	1174.21	1243.2	1313.62	1211.58	1137.5	1196.5	1315.36	1338.45	1406.14	1045.85	1095.69	1086.5	1124.64	1183.85	1260.76	1233.95	1008.05	989.937	1031.54	985.684
1884.33	0.62093	0.119427	9.52009e-06	0.314744	0.120457	0.0492028	-0.193447	0.101066	0.265725	ENSMUSG00000027952	Pmvk	Pmvk	Pmvk	Pmvk	1411.79	1244.64	1322.68	1659.6	1688.93	1603.55	1342.4	1318.49	1278.41	2026.14	1945.75	2085.92	1973.58	2633.99	2650.15	2740.49	2269.39	2336.9	1751.11	2402.73
210.123	0.624833	0.120191	9.52009e-06	0.00161528	0.124752	0.995184	0.0425144	0.0911215	0.855194	ENSMUSG00000037572	Wdhd1	Wdhd1	Wdhd1	Wdhd1	222.733	188.059	220.016	221.397	201.888	211.3	162.268	188.926	165.361	281.453	240.543	276.077	192.468	197.879	194.923	213.765	223.445	207.879	201.78	190.305
1921.44	-0.626035	0.12055	9.7744e-06	-0.673077	0.122122	9.36708e-07	-0.382832	0.102825	0.00575401	ENSMUSG00000044033	Ccdc141	Ccdc141	Ccdc141	Ccdc141	2165.65	1889.21	1929.67	1483.53	1176.68	1100.57	2524.99	2426.77	2131.45	1388.07	1506.45	1689.12	2480.24	2317.87	2377.04	2452.07	1868.35	1730.26	1592.1	2198.76
662.803	-0.487388	0.0940834	1.04355e-05	-0.521883	0.0957483	1.29891e-06	-0.271366	0.0709636	0.004233	ENSMUSG00000033721	Vav3	Vav3	Vav3	Vav3	637.36	647.44	702.756	477.659	444.455	462.786	645.385	605.361	570.211	383.799	452.547	453.202	957.139	977.667	848.82	917.831	724.195	796.741	724.093	826.608
551.182	0.493812	0.0956581	1.1462e-05	0.178991	0.0976915	0.212193	0.025195	0.0800414	0.904706	ENSMUSG00000044197	Gpr146	Gpr146	Gpr146	Gpr146	604.236	578.533	546.157	568.309	652.369	729.827	534.747	553.473	478.977	722.822	773.611	706.52	462.964	440.219	444.242	425.833	407.587	492.264	456.898	444.046
146.946	0.836686	0.162106	1.14821e-05	0.603062	0.170398	0.00389391	0.0632665	0.126987	0.843228	ENSMUSG00000037580	Gch1	Gch1	Gch1	Gch1	117.649	104.796	110.008	186.531	153.676	167.225	122.93	122.403	99.2167	222.284	178.369	215.716	101.956	151.951	142.792	154.951	139.016	151.466	137.875	158.1
183.628	-0.723945	0.140465	1.19094e-05	-0.729424	0.148613	1.86597e-05	0.00509546	0.103392	0.987109	ENSMUSG00000046961	Gpr156	Gpr156	Gpr156	Gpr156	223.876	185.188	216.133	132.489	123.543	123.15	202.835	215.535	228.084	134.33	139.637	118.743	209.114	187.618	236.287	180.965	205.977	215.607	198.258	195.185
748.926	0.662734	0.128707	1.21743e-05	2.22322	0.126623	3.65116e-66	-0.0611168	0.1108	0.822695	ENSMUSG00000020427	Igfbp3	Igfbp3	Igfbp3	Igfbp3	493.44	559.871	406.382	1935.04	2404.58	2464.3	504.015	494.933	460.731	845.958	765.457	703.551	375.573	321.98	398.911	404.343	334.076	333.07	366.324	405.985
171.163	0.85864	0.167449	1.36014e-05	1.41962	0.155069	5.6779e-18	0.556748	0.128097	0.000716402	ENSMUSG00000046854	Pip5kl1	Pip5kl1	Pip5kl1	Pip5kl1	125.645	116.281	169.542	343.426	366.11	390.192	93.4271	97.1239	102.638	140.726	217.1	168.219	124.844	111.887	105.961	101.227	153.573	154.557	167.06	173.715
272.28	-0.6233	0.121756	1.41868e-05	-0.866291	0.132323	2.3962e-09	-0.0905994	0.098552	0.667953	ENSMUSG00000022311	Csmd3	Csmd3	Csmd3	Csmd3	286.698	371.812	350.731	160.382	189.835	198.337	406.9	365.878	348.969	227.081	244.62	253.318	285.061	255.532	257.252	255.613	278.032	224.88	229.959	254.716
486.39	-0.671156	0.131129	1.42145e-05	-1.19031	0.135891	1.7834e-16	0.0439899	0.104504	0.868968	ENSMUSG00000016179	Camk1g	Camk1g	Camk1g	Camk1g	669.343	559.871	539.686	343.426	229.007	211.3	518.766	544.16	453.888	327.829	295.583	329.511	595.09	566.275	589.867	564.384	588.09	609.727	544.957	647.038
6485.58	-0.286019	0.055913	1.43112e-05	-0.433642	0.0566891	1.25475e-12	-0.21257	0.0475444	0.00045363	ENSMUSG00000028528	Dnajc6	Dnajc6	Dnajc6	Dnajc6	6921.87	6586.38	6678.13	4916.05	5179.78	4853.42	7383.2	7430.64	7062.63	5880.13	5995.23	6060.83	7856.86	7082.1	7154.34	7302.5	6249.91	6125.86	6100.7	6891.01
1322.7	0.485099	0.094834	1.43112e-05	0.98997	0.0949296	2.74779e-23	0.192882	0.0796098	0.122783	ENSMUSG00000030095	Tmem43	Tmem43	Tmem43	Tmem43	1045.13	1050.83	1004.31	1760.71	2083.66	2303.56	1148.17	1068.36	980.763	1520.81	1491.16	1463.51	1018.52	1152.58	1148.57	1123.11	1383.61	1210.95	1170.42	1325.31
24.7541	1.75975	0.343982	1.43112e-05	1.9355	0.365364	2.84873e-06	0.332762	0.298848	0.582362	ENSMUSG00000075023	Accsl	Accsl	Accsl	Accsl	10.28	17.2268	12.9421	59.2715	55.7452	38.8895	23.3568	9.31325	12.5446	46.3758	55.0395	51.4552	9.36331	11.7261	10.7661	13.0069	18.1958	12.3646	12.5798	14.6389
488.231	-0.422999	0.0827954	1.47491e-05	-0.352008	0.0880223	0.000832732	-0.0597484	0.0631747	0.657948	ENSMUSG00000007827	Ankrd26	Ankrd26	Ankrd26	Ankrd26	540.271	515.368	485.329	416.644	385.696	407.044	551.958	589.396	559.947	431.774	414.835	423.516	553.476	479.306	518.471	515.75	476.731	482.218	498.663	518.216
428.474	0.523363	0.102938	1.6754e-05	0.63888	0.105086	4.00631e-08	0.0351663	0.0844004	0.870679	ENSMUSG00000053091	Lins1	Lins1	Lins1	Lins1	364.369	409.136	350.731	571.796	574.025	600.195	377.396	332.616	432.22	530.923	560.588	552.154	383.896	342.99	385.879	327.433	395.214	348.526	350.725	378.659
65.8003	1.36248	0.268408	1.74291e-05	1.68805	0.2611	4.02599e-09	0.370209	0.213737	0.33005	ENSMUSG00000029641	Rasl11a	Rasl11a	Rasl11a	Rasl11a	45.6889	50.2448	34.9437	118.543	152.169	149.077	36.8791	38.5835	35.3531	113.541	81.54	92.0257	19.767	49.3475	49.8639	38.455	52.404	64.9139	46.7969	45.8685
628.105	0.593235	0.11693	1.76261e-05	0.0623446	0.12134	0.786712	-0.188846	0.0961694	0.247583	ENSMUSG00000032202	Rab27a	Rab27a	Rab27a	Rab27a	540.271	462.252	498.271	524.727	581.558	465.378	486.805	558.795	494.943	778.793	712.456	831.2	832.294	730.441	679.963	754.397	706.727	697.052	548.479	677.292
107.772	0.944105	0.186292	1.80929e-05	0.912022	0.179148	7.84824e-06	0.180342	0.128157	0.459072	ENSMUSG00000050105	Grrp1	Grrp1	Grrp1	Grrp1	73.1023	80.3917	84.1237	155.152	150.663	141.299	62.6945	62.5318	58.1615	124.735	132.503	96.9733	95.7139	115.796	115.027	110.841	139.016	110.508	137.875	108.328
239.861	-0.667858	0.131968	1.87262e-05	-0.477322	0.139637	0.00568223	-0.479412	0.0973221	6.78558e-05	ENSMUSG00000061013	Mkx	Mkx	Mkx	Mkx	227.302	226.82	230.369	146.436	176.275	167.225	249.549	238.153	296.51	142.326	175.311	172.177	353.725	299.505	357.547	356.84	261.292	258.883	220.901	240.078
874.51	0.390715	0.07725	1.89618e-05	0.358307	0.0790565	0.000100168	0.121213	0.0654363	0.285823	ENSMUSG00000031904	Slc7a6	Slc7a6	Slc7a6	Slc7a6	866.947	857.033	893.005	1068.63	1080.25	1200.39	919.52	924.672	810.84	1079.44	1187.43	1201.28	631.503	634.189	652.764	670.701	696.537	744.192	731.641	639.231
2453.9	0.375171	0.0741936	1.90188e-05	0.301526	0.0743319	0.000672024	-0.0458379	0.0618856	0.743925	ENSMUSG00000038612	Mcl1	Mcl1	Mcl1	Mcl1	2118.82	2325.62	2178.16	2541.7	2675.77	2932.27	1991.47	2027.63	1800.73	2502.69	2536.91	2504.48	2964.01	2680.89	2483.56	2515.98	2572.16	2634.42	2559.23	2531.55
1458.44	-0.390674	0.0773636	1.96498e-05	-0.537916	0.0792172	4.83852e-10	0.0628772	0.0633488	0.636093	ENSMUSG00000044288	Cnr1	Cnr1	Cnr1	Cnr1	1535.15	1642.29	1567.29	1098.27	1074.22	1094.09	1647.27	1593.9	1456.32	1154.6	1291.39	1132.01	1677.07	1395.9	1580.35	1651.3	1641.27	1677.72	1602.16	1656.14
349.087	0.594342	0.117718	1.96931e-05	0.936318	0.119792	3.64467e-13	-0.139968	0.0970025	0.444049	ENSMUSG00000040322	Slc25a24	Slc25a24	Slc25a24	Slc25a24	300.405	297.162	238.135	477.659	488.147	627.418	303.638	271.415	321.599	454.163	467.836	434.401	310.03	279.473	312.783	303.116	256.925	272.02	269.711	295.705
249.015	-1.06812	0.212757	2.27791e-05	-1.31449	0.214738	3.13443e-08	-0.888682	0.175651	3.99049e-05	ENSMUSG00000022176	Rem2	Rem2	Rem2	Rem2	460.316	328.745	342.966	176.071	150.663	130.928	240.944	395.148	286.246	134.33	128.426	175.146	432.793	343.478	300.317	243.172	176.136	170.013	176.117	188.354
193.038	0.657911	0.131099	2.29432e-05	0.338327	0.140808	0.0768103	0.254608	0.10118	0.103507	ENSMUSG00000015335	Zdhhc12	Zdhhc12	Zdhhc12	Zdhhc12	171.333	146.428	144.952	196.991	216.954	175.003	161.039	171.63	155.097	275.056	241.562	255.297	151.894	170.518	192.089	189.448	194.332	231.835	214.36	204.944
1079.91	-0.490081	0.0977271	2.33126e-05	-0.480751	0.099478	2.63362e-05	-0.305978	0.082555	0.00605338	ENSMUSG00000021699	Pde4d	Pde4d	Pde4d	Pde4d	1324.98	1247.51	1322.68	1037.25	867.817	891.867	1304.29	1323.81	1487.11	929.115	951.98	1045.93	1260.93	1019.69	1068.11	1004.92	807.895	853.154	943.485	905.658
6145.72	-0.343876	0.0686298	2.37578e-05	-0.515296	0.0691535	5.25316e-12	-0.257587	0.0589446	0.000656842	ENSMUSG00000021301	Hecw1	Hecw1	Hecw1	Hecw1	7245.12	7106.05	7725.14	5289.11	5194.85	4966.19	7514.74	7872.35	7239.4	5720.21	6094.1	6005.42	6633.39	5939.78	5956.47	5948.66	4879.4	4683.85	5485.8	5414.43
1015.33	-0.595543	0.118978	2.43231e-05	-0.581464	0.122331	3.76969e-05	-0.12439	0.0972851	0.51421	ENSMUSG00000027765	P2ry1	P2ry1	P2ry1	P2ry1	878.369	722.09	837.354	650.244	479.107	506.86	961.316	927.333	957.955	526.125	662.513	686.729	1519.98	1615.77	1371.82	1492.96	1424.37	1329.96	1233.32	1522.44
1063.13	0.498608	0.0996318	2.43753e-05	0.719153	0.0999713	3.2427e-11	0.137402	0.0830215	0.359558	ENSMUSG00000007812	Zfp655	Zfp655	Zfp655	Zfp655	815.547	890.051	913.712	1330.12	1444.85	1529.66	827.322	856.819	878.125	1178.58	1332.16	1108.27	838.537	976.69	1052.81	1010.01	1182	1042.49	970.657	1084.25
519.925	0.40849	0.081694	2.48479e-05	0.3428	0.0849812	0.000731564	0.0476977	0.0588918	0.713741	ENSMUSG00000000811	Txnrd3	Txnrd3	Txnrd3	Txnrd3	403.205	423.492	402.499	456.739	552.932	540.565	429.027	397.809	383.182	530.923	533.068	540.28	595.09	578.49	592.701	596.053	604.102	637.547	593.767	607.025
326.437	0.657522	0.131699	2.57749e-05	0.699645	0.132689	3.22753e-06	0.297906	0.10878	0.068015	ENSMUSG00000026072	Il1r1	Il1r1	Il1r1	Il1r1	245.578	324.438	292.492	465.456	409.802	518.527	247.09	238.153	321.599	479.749	404.642	397.788	261.132	236.966	243.653	240.344	280.944	302.932	328.584	288.874
456.508	0.946288	0.18972	2.63444e-05	0.930316	0.191007	2.22505e-05	0.172448	0.171515	0.629712	ENSMUSG00000005089	Slc1a2	Slc1a2	Slc1a2	Slc1a2	435.187	430.67	450.385	706.029	679.488	1118.72	447.467	443.044	485.82	882.739	976.442	793.598	181.024	140.714	139.392	144.772	175.408	124.418	228.449	146.389
1143.26	0.399717	0.0802153	2.69237e-05	0.31419	0.0818484	0.00147975	-0.174948	0.0663517	0.0811892	ENSMUSG00000041594	Tmtc4	Tmtc4	Tmtc4	Tmtc4	951.472	1047.96	1053.49	1242.96	1241.46	1305.39	1091.62	1047.08	941.989	1392.87	1386.18	1286.38	1099.67	1156.49	1246.6	1197.2	1105.58	1060.26	937.95	1072.54
2339.77	-0.297618	0.0597513	2.7062e-05	-0.312092	0.0607863	6.38053e-06	-0.175491	0.0492853	0.00922938	ENSMUSG00000022867	Usp25	Usp25	Usp25	Usp25	2556.29	2492.14	2585.83	1881	2136.4	2123.37	2565.56	2606.38	2433.66	2013.35	2176.1	1991.91	2446.95	2516.72	2565.16	2671.49	2211.16	2319.13	2319.72	2183.14
1019.95	0.40171	0.0806441	2.7062e-05	0.244418	0.0823152	0.0202672	0.12097	0.0664635	0.297795	ENSMUSG00000032599	Ip6k2	Ip6k2	Ip6k2	Ip6k2	1008.58	890.051	937.008	1105.24	1126.96	1130.39	915.832	899.394	947.691	1186.58	1167.04	1294.3	881.192	917.571	941.748	983.431	973.841	1083.44	913.797	1094.99
2287.81	0.567932	0.114105	2.74225e-05	0.237551	0.115875	0.149721	-0.484018	0.098111	6.60789e-05	ENSMUSG00000024378	Stard4	Stard4	Stard4	Stard4	1924.65	1501.6	1704.47	2210.48	2104.76	1743.55	2343.05	2047.58	2291.11	2952.06	3546.99	3400.99	2545.78	2602.72	2532.86	2806.65	1971.7	1574.16	2060.57	1890.37
14.2279	2.70957	0.544375	2.74225e-05	3.16523	0.558974	4.14802e-07	-0.385355	0.496541	0.729651	ENSMUSG00000025746	Il6	Il6	Il6	Il6	4.56889	4.3067	5.17684	43.582	46.7054	36.2969	7.37583	5.32186	2.28084	25.5866	29.5583	40.5705	2.08074	2.93154	7.9329	5.08964	2.1835	4.63671	2.51596	5.85555
526.691	-0.488781	0.0982567	2.77325e-05	-0.688842	0.104723	1.95738e-09	-0.0879061	0.0780019	0.577386	ENSMUSG00000039375	Wdr17	Wdr17	Wdr17	Wdr17	600.809	551.258	548.745	385.265	354.057	321.487	620.799	661.241	582.756	394.994	514.722	410.652	573.243	634.189	575.702	577.957	537.141	557.95	556.027	574.82
951.281	0.463498	0.0932169	2.79807e-05	0.812302	0.0938246	4.11913e-16	-0.0245053	0.0763622	0.904387	ENSMUSG00000025612	Bach1	Bach1	Bach1	Bach1	759.578	687.636	736.406	1225.53	1261.05	1348.17	781.838	711.798	762.942	1042.66	1082.44	988.534	1099.67	929.297	899.25	926.88	1050.26	949.752	850.898	931.032
572.053	0.496867	0.0999885	2.83374e-05	0.642697	0.100762	6.77813e-09	-0.179101	0.0840938	0.195325	ENSMUSG00000042246	Tmc7	Tmc7	Tmc7	Tmc7	583.676	518.24	508.625	765.3	860.284	887.978	499.098	532.186	535.998	703.632	761.38	743.132	491.054	497.873	460.675	436.578	411.226	386.392	480.045	377.683
460.087	0.566284	0.114154	2.95264e-05	0.569484	0.114258	1.30794e-05	0.00750445	0.0909684	0.976416	ENSMUSG00000010358	Ifi35	Ifi35	Ifi35	Ifi35	414.627	370.376	384.38	521.241	625.25	588.528	346.664	345.921	346.688	526.125	513.702	500.699	383.896	439.73	530.937	492.564	474.548	467.535	426.707	501.625
1954.09	-0.486648	0.0981684	2.9969e-05	-0.453869	0.0987013	7.46442e-05	-0.167746	0.0813764	0.215779	ENSMUSG00000054920	Klhl5	Klhl5	Klhl5	Klhl5	1840.12	1726.99	1862.37	1476.56	1351.44	1144.65	1588.26	1745.57	1777.92	1106.62	1303.62	1230.97	2668.54	2888.54	2654.69	2853.03	2390.93	2493	2199.45	2778.46
2967.67	0.308814	0.0623787	3.09221e-05	0.430871	0.063214	4.09655e-10	-0.0391492	0.0519701	0.741206	ENSMUSG00000031078	Cttn	Cttn	Cttn	Cttn	2458.06	2276.81	2412.41	3251.22	3266.37	3125.42	2461.07	2617.02	2585.34	3103.98	3100.56	3283.24	3519.56	3138.7	3045.67	3178.76	3246.87	3098.09	2945.18	3239.09
333.389	-0.510028	0.103058	3.11013e-05	-0.321917	0.108287	0.0201129	-0.101525	0.0835681	0.542641	ENSMUSG00000089809	Rasgef1b	Rasgef1b	Rasgef1b	Rasgef1b	356.374	419.185	386.969	310.304	308.858	308.524	416.734	432.401	469.854	305.44	325.141	295.868	296.505	298.528	307.683	308.206	281.672	264.292	320.533	254.716
848.17	-0.453855	0.0917786	3.16336e-05	-0.394996	0.0933201	0.000341689	-0.106886	0.072004	0.427067	ENSMUSG00000024975	Pdcd4	Pdcd4	Pdcd4	Pdcd4	799.556	867.082	830.883	632.811	671.955	595.01	763.398	786.304	879.265	594.889	608.493	571.945	1182.9	1123.76	993.312	1036.02	1013.87	1063.35	908.262	1040.34
32.1439	2.01575	0.407968	3.2226e-05	1.6806	0.39533	0.000317814	1.54483	0.338128	0.000307549	ENSMUSG00000026100	Mstn	Mstn	Mstn	Mstn	17.1333	28.7113	14.2363	43.582	69.3048	76.4828	14.7517	15.9656	13.6851	68.7641	50.9625	60.3609	12.4844	8.79461	12.466	9.61376	53.8597	20.8652	19.6245	31.2296
1443.38	0.610836	0.123719	3.27434e-05	1.01376	0.123834	2.04211e-14	-0.194204	0.106859	0.298616	ENSMUSG00000035621	Midn	Midn	Midn	Midn	1257.59	1254.69	1267.03	2553.91	2610.98	2466.89	1148.17	1174.8	1512.2	1998.96	1840.77	2021.6	1331.67	974.736	942.315	899.169	877.767	884.838	973.173	876.381
3146.61	0.261889	0.0530637	3.29748e-05	0.379832	0.0539548	9.18776e-11	0.193063	0.0441837	0.000656842	ENSMUSG00000038205	Prkab2	Prkab2	Prkab2	Prkab2	2724.2	2687.38	2783.85	3411.6	3590.29	3655.62	2936.81	2962.94	2900.09	3481.38	3521.51	3544.47	3113.82	2886.59	2719.28	2834.93	3352.4	3240.29	3421.71	3162.97
2248.55	0.359995	0.0729498	3.29748e-05	0.718047	0.0741519	4.26506e-20	-0.0901508	0.062967	0.447929	ENSMUSG00000029121	Crmp1	Crmp1	Crmp1	Crmp1	2006.89	1811.68	1927.08	3275.62	3169.94	3016.53	2350.43	2256.47	2625.25	2988.84	3125.02	3167.46	1815.44	1763.81	1687.44	1572.13	1545.92	1587.3	1730.98	1546.84
409.608	0.625912	0.126919	3.34366e-05	0.63063	0.129796	2.34162e-05	0.00322359	0.105021	0.992823	ENSMUSG00000039096	Rsad1	Rsad1	Rsad1	Rsad1	308.4	364.634	324.847	514.268	482.12	544.454	383.543	324.633	336.425	524.526	510.645	575.903	482.731	340.058	350.747	330.261	371.195	368.618	379.407	374.755
42.0731	1.32906	0.26995	3.47786e-05	1.33059	0.285084	5.50576e-05	0.223091	0.256639	0.689189	ENSMUSG00000035385	Ccl2	Ccl2	Ccl2	Ccl2	35.4089	22.9691	33.6495	59.2715	84.3711	88.1496	31.9619	41.2444	31.9318	68.7641	86.6363	104.889	10.4037	22.4751	18.1323	17.531	25.4742	20.0924	17.6117	20.4944
4730.28	-0.324088	0.0660058	3.71292e-05	-0.25262	0.0667231	0.00177341	-0.149756	0.0561948	0.0774096	ENSMUSG00000031093	Dock11	Dock11	Dock11	Dock11	4820.18	4741.68	4920.59	4300.67	3762.05	4097.66	5314.28	5667.78	5302.96	4196.21	4484.7	4320.26	5364.14	4953.32	4946.16	5078.89	4757.12	4156.04	4510.11	4910.85
29.3351	3.47749	0.709349	3.84944e-05	3.39288	0.703282	2.73139e-05	3.06262	0.640502	0.000126151	ENSMUSG00000042895	Abra	Abra	Abra	Abra	5.71111	7.17783	9.05947	71.4745	84.3711	73.8901	7.37583	1.33046	10.2638	79.9582	78.4823	56.4028	3.1211	0.977179	4.53308	2.26206	38.5752	7.72785	3.01915	40.9888
334.423	0.503446	0.102728	3.87056e-05	0.551054	0.106711	5.52904e-06	0.230768	0.0829681	0.0628679	ENSMUSG00000017057	Il13ra1	Il13ra1	Il13ra1	Il13ra1	293.551	311.518	270.49	380.035	458.014	439.452	325.766	317.981	277.123	425.378	474.971	401.747	251.769	258.952	285.018	266.923	308.601	304.477	319.527	317.176
3163.86	0.283479	0.0578534	3.87559e-05	0.371181	0.0583152	7.33054e-09	-0.0848084	0.0497806	0.341113	ENSMUSG00000040433	Zbtb38	Zbtb38	Zbtb38	Zbtb38	3163.96	3412.34	3327.41	4159.47	4346.62	4294.7	3397.8	3322.17	3230.82	4007.51	3984.25	4116.42	2648.78	2275.85	2300.54	2315.79	2160.21	2236.44	2309.15	2267.07
1446.96	0.574576	0.11732	3.91363e-05	1.14731	0.117732	2.40683e-20	0.0690369	0.100028	0.763237	ENSMUSG00000036002	Fam214b	Fam214b	Fam214b	Fam214b	1088.54	987.67	1083.25	2186.07	2372.94	2439.67	1094.08	1178.79	1253.32	1719.1	1778.59	1753.44	1590.72	1095.42	1093.04	1112.37	1256.97	1241.86	1380.76	1232.59
847.954	0.427242	0.087289	3.96174e-05	0.369429	0.0881376	0.000401633	0.139965	0.0761256	0.290989	ENSMUSG00000022508	Bcl6	Bcl6	Bcl6	Bcl6	994.876	900.1	915.007	1127.9	1262.55	1239.28	806.424	884.758	947.691	1162.59	1215.97	1169.62	571.162	512.53	524.704	458.067	519.673	599.681	589.238	557.253
301.019	0.601039	0.123096	4.19653e-05	1.47789	0.128207	1.97408e-28	0.564951	0.10315	6.21475e-06	ENSMUSG00000031574	Star	Star	Star	Star	194.178	199.544	186.366	474.172	592.104	545.75	243.402	280.728	270.28	399.791	406.681	397.788	207.033	187.13	177.924	166.827	312.241	249.609	238.01	290.826
7638.62	-0.294046	0.060549	4.78258e-05	-0.285446	0.0610755	5.36599e-05	-0.112646	0.0512753	0.175746	ENSMUSG00000013663	Pten	Pten	Pten	Pten	6766.53	6527.52	6713.07	5777.23	5384.68	5263.05	7010.72	7256.35	7196.06	5611.47	6129.77	5756.06	10849	9753.22	9553.47	10051.5	9022.95	8757.97	9651.22	9740.71
74.556	1.00133	0.206254	4.80541e-05	0.530066	0.206888	0.0551043	0.331326	0.158526	0.207195	ENSMUSG00000045725	Prr15	Prr15	Prr15	Prr15	62.8223	67.4716	72.4758	74.9611	90.3976	123.15	56.548	55.8795	47.8977	119.937	99.8866	102.91	49.9377	62.5394	57.7968	58.2481	72.7834	81.9152	75.982	57.5796
1431.08	-0.396019	0.081642	4.89461e-05	-0.283284	0.082817	0.00564832	0.112528	0.0674401	0.355091	ENSMUSG00000024924	Vldlr	Vldlr	Vldlr	Vldlr	1456.33	1508.78	1569.88	1290.03	1236.94	1201.69	1433.37	1624.5	1630.8	1200.97	1167.04	1196.33	1554.31	1365.61	1396.76	1508.23	1557.56	1436.61	1755.64	1530.25
4342.52	0.67482	0.139213	4.96278e-05	1.24833	0.139384	3.31991e-17	-0.0412731	0.120519	0.897774	ENSMUSG00000052557	Gan	Gan	Gan	Gan	3265.62	3274.53	3430.95	8261.41	7388.5	8038.47	3384.28	3500.45	4764.68	5891.32	6262.28	6444.77	3624.64	2679.91	2606.52	2731.44	2801.43	2474.46	3412.14	2612.55
17418	0.300251	0.0619702	5.00747e-05	0.208529	0.0622041	0.00691818	-0.179667	0.0535013	0.0155425	ENSMUSG00000020917	Acly	Acly	Acly	Acly	16544	14826.5	15781.6	17798.9	18802.7	17889.2	18888.3	17925.3	16792.7	21833.4	22560.1	21611.2	17387.7	16049.2	16685.1	17379.4	14988.3	14689.9	13881.6	16044.2
1011.34	0.368438	0.0760816	5.05524e-05	0.295228	0.0772145	0.00155649	0.0070124	0.0596771	0.965474	ENSMUSG00000037514	Pank2	Pank2	Pank2	Pank2	822.401	839.806	880.063	1075.6	1021.49	1024.09	859.284	778.321	734.432	981.887	1042.69	1031.08	1197.46	1106.17	1110.04	1142.91	1211.12	1163.04	1040.6	1164.28
728.697	0.477477	0.0986296	5.08139e-05	0.71348	0.0981072	1.87234e-11	-0.000482672	0.0773529	0.999132	ENSMUSG00000033316	Galnt9	Galnt9	Galnt9	Galnt9	567.685	511.062	556.51	873.383	929.588	881.496	474.512	452.358	561.088	785.19	610.531	690.687	889.515	771.483	819.921	864.107	845.743	809.105	868.006	811.97
4956.21	0.368233	0.0761384	5.19045e-05	0.545906	0.0761733	3.8705e-11	-0.0198351	0.0644671	0.9076	ENSMUSG00000018736	Ndel1	Ndel1	Ndel1	Ndel1	3770.48	3782.72	3768.74	5147.91	5728.19	5648.06	3566.21	3795.81	3291.26	4642.37	4356.28	4749.71	6126.73	5836.2	5889.61	5743.37	6153.11	5819.84	5080.23	6227.38
186.622	-0.769912	0.159331	5.28781e-05	-0.420739	0.167868	0.0621149	-0.117596	0.129075	0.670593	ENSMUSG00000051022	Hs3st1	Hs3st1	Hs3st1	Hs3st1	187.325	202.415	214.839	176.071	125.05	151.669	240.944	256.78	287.386	195.098	121.291	151.397	171.661	191.038	208.522	168.524	147.75	176.195	187.691	170.787
3001.17	-0.723541	0.150465	5.918e-05	-0.798985	0.151719	3.33465e-06	-0.446937	0.129011	0.0117933	ENSMUSG00000010086	Rnf112	Rnf112	Rnf112	Rnf112	2697.93	2278.24	2623.36	1903.66	1307.75	1164.09	3396.57	3254.31	2969.66	1831.04	1902.94	2089.87	5634.63	4741.76	4111.51	4319.41	3302.91	3656.04	2978.9	3858.81
2129.31	-0.308495	0.0641544	5.918e-05	-0.239802	0.0657742	0.0028132	0.0103187	0.052429	0.940395	ENSMUSG00000031700	Gpt2	Gpt2	Gpt2	Gpt2	2060.57	1915.05	2051.32	1647.4	1755.22	1702.07	2218.89	2369.56	2043.64	1831.04	1787.77	1737.6	2282.57	2422.91	2417.83	2566.87	2375.65	2510	2367.52	2522.77
3844.48	-0.31529	0.0656642	6.11498e-05	-0.563306	0.0660052	1.16591e-15	-0.0943596	0.0546066	0.331862	ENSMUSG00000026158	Ogfrl1	Ogfrl1	Ogfrl1	Ogfrl1	4230.79	4133	4058.64	2672.45	3010.24	2723.56	3535.48	3520.41	3319.77	2686.6	2913.02	2732.07	5358.94	4564.89	4640.74	4731.67	4626.11	4430.37	4461.8	4539.03
134.486	0.959232	0.199874	6.1717e-05	1.41209	0.202296	1.37486e-10	0.165588	0.165961	0.633672	ENSMUSG00000050761	Gp1bb	Gp1bb	Gp1bb	Gp1bb	130.213	61.7294	82.8295	273.695	229.007	238.523	100.803	83.8192	111.761	212.689	179.388	188.009	116.521	92.3434	82.1621	86.5239	90.2514	99.6892	110.702	119.063
57.7977	-1.25993	0.262829	6.32494e-05	-0.66217	0.28459	0.0892352	-0.532686	0.209522	0.0979941	ENSMUSG00000036526	Card11	Card11	Card11	Card11	77.6712	63.1649	45.2974	48.8118	46.7054	24.63	89.7392	86.4802	114.042	46.3758	40.77	35.6228	76.9872	67.9139	61.7633	53.1584	45.1257	32.457	54.3447	44.8925
1090.67	-0.837788	0.175018	6.52817e-05	-0.755311	0.177241	0.000304459	0.234715	0.150598	0.397853	ENSMUSG00000039313	AF529169	AF529169	AF529169	AF529169	1231.32	1287.7	1188.09	939.628	665.929	595.01	1492.38	1551.32	2063.02	946.705	960.134	950.932	883.272	923.923	906.617	937.059	995.677	952.843	1483.91	857.838
1063.36	0.426664	0.0891521	6.54606e-05	0.936153	0.088987	1.11051e-23	-0.0304126	0.0741428	0.873208	ENSMUSG00000109901	Chmp1b	Chmp1b	Chmp1b	Chmp1b	860.094	832.629	946.068	1478.3	1791.38	1773.36	874.035	922.011	848.474	1165.79	1252.66	1133	908.241	968.384	924.182	926.88	909.792	941.252	815.171	995.443
3131.63	0.299872	0.0626967	6.6239e-05	0.129588	0.0640838	0.156644	-0.113526	0.0524839	0.185955	ENSMUSG00000008206	Cers4	Cers4	Cers4	Cers4	2693.36	2480.66	2565.12	2972.29	2717.95	2785.79	2785.6	2908.39	2768.95	3449.4	3387.99	3577.13	3600.71	3503.67	3516.54	3683.77	3393.16	3337.66	2979.4	3525.04
847.977	-0.474045	0.0993505	6.99431e-05	-0.608128	0.103542	1.2931e-07	-0.423623	0.0815313	2.18543e-05	ENSMUSG00000021573	Tppp	Tppp	Tppp	Tppp	926.343	828.322	815.352	557.85	557.452	571.676	1048.6	1012.48	864.44	726.021	716.533	664.96	1248.44	1049.49	1021.64	1075.04	810.079	782.058	766.361	916.393
371.987	0.461502	0.0967427	7.01189e-05	0.462908	0.099731	6.18718e-05	-0.0465267	0.0793916	0.808996	ENSMUSG00000033294	Noc4l	Noc4l	Noc4l	Noc4l	362.085	353.149	336.495	468.942	545.399	438.156	333.142	363.217	359.233	534.121	460.701	467.055	332.918	307.811	291.251	299.158	302.779	292.113	294.367	297.657
534.905	0.611927	0.128356	7.09864e-05	0.561624	0.130315	0.000250383	0.019895	0.104511	0.94295	ENSMUSG00000027954	Efna1	Efna1	Efna1	Efna1	454.605	354.585	376.615	606.662	567.998	580.751	401.983	409.783	371.778	599.687	594.223	613.505	522.265	629.303	574.568	634.508	688.531	598.135	474.51	644.11
1807.16	0.35275	0.0741906	7.54317e-05	0.635186	0.0752045	2.422e-15	-0.145151	0.0628473	0.146172	ENSMUSG00000038023	Atp6v0a2	Atp6v0a2	Atp6v0a2	Atp6v0a2	1650.51	1437	1540.11	2278.47	2443.75	2468.19	1766.51	1665.74	1782.48	2256.42	2198.52	2208.62	1800.88	1551.76	1627.94	1566.48	1414.91	1442.79	1620.28	1421.92
701.359	-0.459769	0.0967392	7.59767e-05	-0.53966	0.100671	2.05913e-06	-0.0686182	0.073316	0.662072	ENSMUSG00000002058	Unc119	Unc119	Unc119	Unc119	630.507	555.564	632.869	474.172	406.789	378.525	661.366	544.16	651.181	457.361	444.393	451.223	1008.12	1038.25	910.016	1003.22	952.734	970.617	883.102	972.997
3123.62	0.349269	0.0735142	7.63942e-05	0.442259	0.0739915	7.27305e-08	0.0326241	0.0630379	0.835563	ENSMUSG00000034145	Tmem63c	Tmem63c	Tmem63c	Tmem63c	3195.94	2918.51	2827.85	3958.99	4095.01	4098.96	3056.05	3155.86	3042.65	3690.87	3854.81	4233.18	2828.76	2381.38	2385.54	2468.47	2521.22	2450.5	2606.53	2701.36
50.7566	1.22447	0.257849	7.70505e-05	1.48017	0.261933	4.40506e-07	0.978115	0.189829	2.63987e-05	ENSMUSG00000047109	Cldn14	Cldn14	Cldn14	Cldn14	28.5556	25.8402	34.9437	73.2178	85.8777	89.446	46.7136	18.6265	23.9489	73.5616	66.2513	70.2562	32.2514	33.2241	33.4315	28.8413	67.6885	68.7778	63.9054	49.7722
1502.78	0.350429	0.0738314	7.77929e-05	0.486398	0.0746179	2.86308e-09	-0.070401	0.0603327	0.560359	ENSMUSG00000029518	Rab35	Rab35	Rab35	Rab35	1267.87	1204.44	1234.68	1661.35	1798.91	1733.18	1304.29	1192.1	1224.81	1623.15	1516.64	1608.97	1843.53	1491.66	1569.58	1602.11	1571.39	1572.62	1521.65	1512.68
2021.35	0.328164	0.0691808	7.86653e-05	0.443703	0.0705681	1.17813e-08	0.0444584	0.0579841	0.734578	ENSMUSG00000024843	Chka	Chka	Chka	Chka	1652.8	1623.63	1761.42	2365.63	2030.93	2453.93	1899.28	1850.68	1946.7	2337.98	2490.03	2322.41	1838.33	1888.89	2014.96	1977.61	2036.48	2050.97	1891.5	1992.84
806.607	-0.427606	0.0901759	7.91151e-05	-0.598408	0.0931393	5.1259e-09	-0.323964	0.0677319	0.000125869	ENSMUSG00000032609	Klhdc8b	Klhdc8b	Klhdc8b	Klhdc8b	766.432	699.121	692.403	516.011	448.975	465.378	714.226	633.301	678.551	519.728	461.721	528.406	1341.03	1290.36	1161.6	1214.73	946.912	1044.03	960.09	1049.12
113.687	1.12706	0.237974	8.12243e-05	0.672899	0.249994	0.04105	0.162567	0.18802	0.691229	ENSMUSG00000048355	Arxes1	Arxes1	Arxes1	Arxes1	61.68	76.085	67.2989	85.4207	152.169	88.1496	59.0066	73.1755	86.6721	158.317	162.061	158.324	74.9065	147.065	138.259	129.503	128.099	151.466	125.798	150.292
343.008	0.596082	0.12589	8.1466e-05	1.06733	0.121446	1.38415e-16	0.124028	0.0961987	0.508437	ENSMUSG00000055723	Rras2	Rras2	Rras2	Rras2	244.436	285.678	270.49	488.118	598.131	583.343	210.211	239.484	213.259	332.626	343.487	324.564	291.303	329.309	355.847	323.475	401.764	358.572	305.941	360.116
973.389	0.555718	0.117627	8.55925e-05	0.486499	0.113304	0.000267483	0.146752	0.0915912	0.37876	ENSMUSG00000071076	Jund	Jund	Jund	Jund	729.88	722.09	649.694	1056.43	991.36	900.941	417.964	412.444	440.203	718.025	524.914	634.285	1590.72	1278.15	1226.2	1258.84	1430.19	1457.47	1488.95	1539.03
466.894	-0.436012	0.0923811	8.73766e-05	-0.227504	0.0966359	0.084459	-0.272207	0.069408	0.00308879	ENSMUSG00000034501	Pcnx4	Pcnx4	Pcnx4	Pcnx4	458.031	426.363	451.679	400.954	388.71	356.487	491.722	502.915	496.084	367.808	366.93	367.113	623.18	570.672	556.436	589.833	492.743	447.442	532.88	449.901
1197.78	0.379341	0.0804166	8.82406e-05	0.587425	0.0810802	2.24552e-11	0.162736	0.0661893	0.115102	ENSMUSG00000017677	Wsb1	Wsb1	Wsb1	Wsb1	961.752	1029.3	1059.96	1488.76	1447.87	1639.84	955.17	1048.41	1060.59	1223.36	1391.28	1361.58	1063.26	1023.59	1156.5	1140.08	1286.81	1255	1234.33	1128.17
1087.73	0.332673	0.0707279	9.38799e-05	0.628772	0.0705939	4.97834e-17	0.05289	0.054478	0.647237	ENSMUSG00000038552	Fndc4	Fndc4	Fndc4	Fndc4	887.507	803.917	883.946	1283.05	1343.91	1357.25	787.984	863.471	799.436	1077.84	974.404	1039	1250.52	1222.45	1141.2	1126.51	1256.97	1263.5	1182.5	1209.17
120.945	-1.0787	0.229324	9.38799e-05	-1.22364	0.276076	0.000150472	0.038758	0.195493	0.94035	ENSMUSG00000022860	Chodl	Chodl	Chodl	Chodl	90.2356	104.796	99.6542	29.6358	49.7187	45.3711	336.829	215.535	201.855	102.347	159.003	94.0047	110.279	111.887	111.627	104.62	116.453	144.511	88.0586	102.472
399.625	-0.432106	0.0919058	9.45407e-05	-0.611287	0.105137	1.78911e-07	-0.254214	0.0703863	0.00805272	ENSMUSG00000030075	Cntn3	Cntn3	Cntn3	Cntn3	381.502	364.634	379.204	258.005	244.073	237.226	531.06	461.671	468.714	337.424	356.738	383.935	518.103	480.283	452.175	502.178	390.847	415.758	400.541	428.431
2407.04	0.344469	0.0733919	9.81014e-05	0.448157	0.07382	4.19085e-08	-0.0231923	0.0620664	0.886437	ENSMUSG00000036990	Otud4	Otud4	Otud4	Otud4	2109.69	2236.61	2272.63	2923.48	2966.55	3133.2	2081.21	2177.97	2286.55	2561.86	2848.81	2890.4	2480.24	2098	2175.88	2150.65	2214.07	2029.33	2247.26	2256.34
678.689	0.353766	0.0754322	9.96467e-05	0.304078	0.0768779	0.000979199	-0.0423534	0.0611941	0.762892	ENSMUSG00000036461	Elf1	Elf1	Elf1	Elf1	644.214	700.556	696.285	838.518	806.045	869.829	687.181	622.657	607.845	750.008	838.843	850.001	575.323	603.897	597.234	583.612	578.628	576.497	544.454	602.146
986.709	0.643331	0.137197	9.97653e-05	0.542528	0.137462	0.00101055	0.350507	0.120308	0.0466927	ENSMUSG00000035649	Zcchc7	Zcchc7	Zcchc7	Zcchc7	896.645	1139.84	1234.68	1690.98	1297.21	1772.07	995.737	918.02	1037.78	1274.53	1650.17	1679.22	451.52	406.995	489.006	476.729	542.964	619.773	626.474	533.831
206.148	0.609196	0.130094	0.000102661	0.985865	0.12767	7.36844e-13	0.163262	0.111243	0.434296	ENSMUSG00000035021	Baz1a	Baz1a	Baz1a	Baz1a	221.591	186.624	181.189	392.238	378.163	400.562	183.166	186.265	164.221	262.263	255.832	292.899	127.965	119.216	113.894	123.282	142.655	125.191	154.48	111.255
508.585	-0.765775	0.163703	0.000104893	-0.477446	0.166634	0.0266366	-0.171778	0.137056	0.524866	ENSMUSG00000063239	Grm4	Grm4	Grm4	Grm4	536.845	554.129	480.152	374.805	384.19	369.451	550.728	534.846	835.929	369.407	354.699	406.694	717.854	550.152	568.335	510.095	512.395	472.944	625.468	462.588
1303.36	0.404907	0.0866165	0.000106249	0.744764	0.0860002	4.05808e-16	-0.0288775	0.0706445	0.873714	ENSMUSG00000039879	Heca	Heca	Heca	Heca	1042.85	1058.01	1048.31	1572.44	1747.69	1947.07	917.061	915.359	1020.68	1220.16	1230.24	1325.96	1528.3	1356.32	1306.66	1376.46	1409.09	1390.24	1248.92	1405.33
2754.25	-0.4224	0.0904302	0.000107913	-0.338765	0.0909057	0.00215867	-0.385529	0.0774349	5.4427e-05	ENSMUSG00000035181	Heatr5a	Heatr5a	Heatr5a	Heatr5a	3088.57	3383.63	3434.83	2452.8	2702.89	2673.01	3244.13	3270.28	3546.71	2373.16	2671.46	2458.97	3048.28	2569.98	2927.24	2669.23	1976.07	2168.43	2448.03	1977.22
539.223	-0.439566	0.0941385	0.000108526	-0.718309	0.103343	1.67567e-10	-0.217338	0.0734407	0.0420451	ENSMUSG00000030350	Prmt8	Prmt8	Prmt8	Prmt8	531.134	511.062	515.096	346.913	346.524	260.56	590.066	586.735	659.164	474.952	415.854	468.045	668.957	672.299	693.562	691.06	580.083	600.454	543.447	628.496
10.5602	5.17168	1.10957	0.000112481	6.24659	1.25701	1.39779e-05	0.986037	0.774443	0.516277	ENSMUSG00000027919	Lce1g	Lce1g	Lce1g	Lce1g	1.14222	0	0	24.4059	43.6922	36.2969	0	1.33046	1.14042	46.3758	22.4235	21.7695	1.04037	1.46577	1.69991	0	2.91133	1.54557	2.01277	1.95185
746.204	-0.50376	0.108078	0.000112481	-0.389254	0.11137	0.00447134	-0.0512802	0.0900646	0.8166	ENSMUSG00000075478	Slitrk1	Slitrk1	Slitrk1	Slitrk1	735.592	831.193	792.057	543.903	620.73	631.307	867.889	826.218	1113.05	618.877	708.379	651.106	728.258	754.382	779.69	784.37	699.448	737.236	819.197	681.196
506.31	-0.448838	0.0963935	0.000114791	-0.352294	0.0992169	0.0037572	0.124547	0.0719371	0.330403	ENSMUSG00000039903	Eva1c	Eva1c	Eva1c	Eva1c	521.996	488.093	467.21	420.131	379.67	362.969	458.531	497.594	532.577	379.002	326.16	388.883	625.261	548.686	576.268	601.143	617.931	633.683	676.793	623.616
1577.9	0.39235	0.084301	0.00011558	0.1361	0.0868799	0.309544	-0.417771	0.0706987	6.86184e-07	ENSMUSG00000041939	Mvk	Mvk	Mvk	Mvk	1360.39	1234.59	1171.26	1326.64	1458.41	1355.95	1587.03	1394.33	1351.4	1840.64	1898.86	1943.42	1772.79	1905.01	2078.42	2034.16	1401.08	1529.34	1361.64	1552.7
546.239	-0.464751	0.0998626	0.00011558	-0.509206	0.10214	1.30162e-05	-0.132457	0.0787951	0.350961	ENSMUSG00000018427	Ypel2	Ypel2	Ypel2	Ypel2	617.943	657.489	599.219	439.307	411.309	464.082	560.563	568.108	645.479	404.589	470.894	407.684	682.481	578.49	598.934	593.791	532.046	536.312	615.404	540.662
285.408	-0.609058	0.131003	0.000117967	-0.573016	0.135573	0.000349974	-0.156281	0.101406	0.404594	ENSMUSG00000022321	Cdh10	Cdh10	Cdh10	Cdh10	300.405	287.113	361.085	244.059	197.368	199.633	286.428	317.981	361.514	179.106	228.312	220.664	311.07	374.748	332.615	310.468	284.583	309.887	304.431	296.681
442.854	0.413065	0.0889389	0.000120471	0.263829	0.0946552	0.0323609	0.177936	0.0691085	0.0916943	ENSMUSG00000030747	Dgat2	Dgat2	Dgat2	Dgat2	400.92	350.278	366.262	420.131	494.173	430.378	415.505	408.452	378.62	519.728	541.222	536.322	397.421	404.063	452.175	430.357	481.098	455.17	479.039	495.77
475.9	0.567314	0.122169	0.000120588	-0.133944	0.128196	0.536559	0.450884	0.0992619	0.000340153	ENSMUSG00000036411	9530077C05Rik	9530077C05Rik	9530077C05Rik	9530077C05Rik	387.214	414.879	396.028	397.468	326.938	368.154	401.983	364.547	407.131	522.927	652.32	560.07	371.411	460.251	468.607	517.447	624.481	669.231	554.014	652.894
253.104	-0.636876	0.137302	0.00012335	-0.421795	0.142985	0.0213196	-0.0912504	0.117086	0.728795	ENSMUSG00000052544	St6galnac3	St6galnac3	St6galnac3	St6galnac3	336.956	300.033	318.376	268.465	203.395	243.708	366.333	329.955	442.484	198.296	277.236	251.339	189.347	207.162	186.99	204.151	170.313	181.604	208.321	177.618
399.256	-0.480277	0.103655	0.000126122	-0.176419	0.106808	0.2769	-0.125774	0.0800498	0.393003	ENSMUSG00000038349	Plcl1	Plcl1	Plcl1	Plcl1	400.92	410.572	401.205	366.089	366.11	342.228	430.257	393.817	510.909	321.432	298.64	339.407	451.52	457.808	427.243	441.102	394.486	370.937	440.796	419.648
667.87	-0.356897	0.0770622	0.000126832	-0.493435	0.0761399	3.65274e-09	-0.350278	0.055355	6.81302e-08	ENSMUSG00000028121	Bcar3	Bcar3	Bcar3	Bcar3	769.858	793.868	801.116	573.539	561.972	545.75	593.754	635.962	582.756	458.96	466.817	484.867	827.093	895.584	869.219	816.604	629.576	680.823	679.309	689.979
263.637	-0.794736	0.171592	0.000126832	-0.516377	0.172937	0.0194853	-0.0325408	0.142301	0.931551	ENSMUSG00000069911	Fam196b	Fam196b	Fam196b	Fam196b	316.396	357.456	350.731	238.829	266.673	211.3	288.887	344.59	411.692	183.904	221.177	195.926	265.294	234.034	235.154	222.813	218.35	187.787	309.966	211.776
552.945	0.995774	0.215374	0.000131399	1.91966	0.216824	7.89072e-17	0.269421	0.18983	0.45345	ENSMUSG00000058153	Sez6l	Sez6l	Sez6l	Sez6l	334.671	360.327	361.085	1298.74	1368.02	1327.43	346.664	371.199	692.236	1044.25	888.787	884.634	200.791	201.299	216.455	191.144	220.534	241.109	341.667	167.859
121.052	0.813948	0.176449	0.000137914	1.19706	0.172516	1.81657e-10	0.0659948	0.143741	0.857208	ENSMUSG00000043091	Tuba1c	Tuba1c	Tuba1c	Tuba1c	113.08	77.5206	110.008	216.167	238.047	238.523	82.3634	105.107	82.1104	182.305	146.772	147.439	72.8258	72.3112	98.0279	87.6549	88.0679	88.0974	77.9948	96.6166
2220.2	-0.223687	0.0485349	0.000140361	-0.369763	0.051228	2.73002e-11	-0.0728442	0.0390569	0.281776	ENSMUSG00000034867	Ankrd27	Ankrd27	Ankrd27	Ankrd27	2276.45	2255.27	2178.16	1718.87	1794.39	1682.62	2587.69	2453.38	2368.66	2138.08	2094.56	2114.61	2487.52	2396.04	2368.54	2363.85	2327.61	2299.81	2301.1	2196.81
1198.24	0.353856	0.0768455	0.000142761	0.286855	0.078997	0.00294802	-0.213147	0.0630387	0.0147709	ENSMUSG00000022656	Nectin3	Nectin3	Nectin3	Nectin3	948.045	1017.82	1070.31	1202.86	1202.29	1292.43	1031.39	1075.01	1115.33	1282.53	1461.61	1365.54	1281.73	1301.11	1409.79	1315.39	1155.07	1189.32	1038.09	1209.17
441.027	-0.615479	0.133873	0.00014693	-1.08257	0.144508	3.90659e-12	-0.524656	0.108792	0.000106891	ENSMUSG00000039257	Vstm2b	Vstm2b	Vstm2b	Vstm2b	471.738	371.812	485.329	176.071	218.461	230.745	544.582	533.516	493.803	363.01	348.584	316.648	703.289	647.381	600.634	570.039	393.03	493.037	484.071	374.755
3532.8	0.260028	0.0565608	0.00014693	0.433275	0.0567075	1.33563e-12	0.128832	0.0466688	0.0657409	ENSMUSG00000045767	B230219D22Rik	B230219D22Rik	B230219D22Rik	B230219D22Rik	2981.2	2934.3	2998.69	3744.57	4066.38	4215.63	2882.72	2865.82	2754.12	3417.41	3435.89	3328.76	3577.83	3767.02	3598.7	3869.26	4134.1	4043.21	3796.08	4244.3
2199.32	-0.681874	0.148299	0.00014693	-0.388012	0.148826	0.0498332	-0.00923506	0.127297	0.979361	ENSMUSG00000078307	AI593442	AI593442	AI593442	AI593442	2245.61	2480.66	2314.05	1774.66	1914.92	1690.4	2237.33	2354.92	3509.08	1722.3	1745.98	1584.23	2347.07	2243.6	2279.01	2369.51	2203.88	2027.01	2940.65	2001.62
234.271	0.623895	0.135818	0.000149233	1.36631	0.138361	6.82017e-21	0.030365	0.119521	0.926168	ENSMUSG00000024891	Slc29a2	Slc29a2	Slc29a2	Slc29a2	169.049	188.059	191.543	439.307	467.054	502.971	212.67	194.248	240.629	331.027	286.409	381.956	126.925	129.476	146.192	132.896	117.909	150.693	152.467	123.942
978.086	-0.384519	0.0838532	0.000154695	-0.850474	0.0896816	2.70166e-19	-0.161859	0.0681449	0.132234	ENSMUSG00000040420	Cdh18	Cdh18	Cdh18	Cdh18	1036	1023.56	992.659	514.268	581.558	592.417	1192.43	1178.79	999.01	885.937	874.517	822.294	1085.1	1140.86	1225.07	1224.91	1055.36	1084.22	964.619	1088.16
16.5182	2.05092	0.447565	0.000156729	3.68476	0.607266	4.26477e-08	0.763615	0.427928	0.311664	ENSMUSG00000023387	Kcnk16	Kcnk16	Kcnk16	Kcnk16	3.42667	0	6.47105	36.6089	52.7319	41.4822	7.37583	7.98278	11.4042	52.7724	32.616	28.6962	3.1211	6.35166	4.53308	3.39309	5.82267	9.27341	6.5415	9.75925
10.082	5.06252	1.10512	0.000157435	3.22841	0.738141	0.000192306	0.283829	0.510061	0.821143	ENSMUSG00000095493	A630023A22Rik	A630023A22Rik	A630023A22Rik	A630023A22Rik	3.42667	0	3.88263	19.1761	28.6259	23.3337	2.45861	0	0	38.3799	22.4235	22.759	1.04037	3.42013	5.09972	6.78618	8.734	4.63671	4.52873	2.92777
5609.52	0.449288	0.0980907	0.000157566	0.745195	0.0981594	1.88421e-12	0.000254657	0.0840433	0.999417	ENSMUSG00000037458	Azin1	Azin1	Azin1	Azin1	4206.81	3894.69	4153.12	6225.25	7075.12	7238.64	4136.61	4163.02	3945.86	5357.2	6096.14	5262.29	5649.2	6590.58	6391.65	6575.81	6780.5	6325.24	5232.69	6890.03
713.866	0.429522	0.0938366	0.000159468	0.247461	0.0955488	0.0518262	-0.011231	0.0707216	0.953178	ENSMUSG00000027222	Pex16	Pex16	Pex16	Pex16	521.996	460.817	546.157	625.838	607.17	587.232	490.492	436.392	466.433	679.645	594.223	611.526	945.694	973.27	950.248	965.335	960.013	1030.89	836.305	987.636
2301.18	0.332025	0.0725665	0.000160538	0.369095	0.0739224	1.25669e-05	-0.460433	0.0612131	2.8553e-11	ENSMUSG00000024665	Fads2	Fads2	Fads2	Fads2	1905.23	1996.87	1762.71	2384.81	2484.43	2443.56	2040.65	2264.45	2136.01	2654.61	2765.23	2683.59	2801.71	2581.22	2608.22	2722.39	1831.23	2179.25	1809.98	1967.46
1133.41	-0.494032	0.108055	0.000162812	-0.563002	0.110501	7.70203e-06	-0.0667527	0.0897969	0.743192	ENSMUSG00000075033	Nxpe3	Nxpe3	Nxpe3	Nxpe3	1069.12	1075.24	1211.38	784.476	825.631	665.011	1043.68	1209.39	1419.83	874.743	893.883	841.095	1311.9	1404.21	1434.15	1353.28	1319.56	1269.68	1467.31	1194.53
421.117	-0.411024	0.090046	0.000168308	-0.521063	0.0981137	2.66068e-06	0.0513537	0.0612572	0.702009	ENSMUSG00000033233	Trim45	Trim45	Trim45	Trim45	392.925	363.198	367.556	270.208	256.126	259.264	416.734	371.199	407.131	300.643	301.698	297.847	573.243	525.722	528.104	543.46	567.71	550.223	538.919	590.435
721.24	-0.371442	0.0814002	0.000169089	-0.763655	0.0881545	3.98736e-16	-0.320936	0.063505	4.08417e-05	ENSMUSG00000043850	Clrn1	Clrn1	Clrn1	Clrn1	763.005	753.672	722.169	388.752	489.654	436.859	796.589	780.982	789.172	569.303	636.012	617.463	896.797	944.932	955.347	909.914	795.522	677.732	724.093	776.836
815.055	-0.379093	0.0830986	0.000169658	-0.159181	0.0861359	0.206662	-0.27902	0.0650016	0.000865816	ENSMUSG00000032422	Snx14	Snx14	Snx14	Snx14	749.298	736.446	715.698	665.933	696.061	613.158	828.551	807.592	874.704	633.269	673.725	623.4	970.663	1027.5	1078.31	1127.07	896.691	860.882	794.037	928.105
[truncated: 14,356 more rows]

## Sheet: Table 4
Table 4. List of genes that were inversely expressed between SNI and SCI 1d after injury in whole DRG.
1D. SNI Down-SCI UP	1F. SNI Up - SCI Down
Pak1	Slc39a10
Tbc1d22a	Il6st
Necab1	Prex2
Cnp	Sc5d
Bcl2l1	Agtpbp1
[truncated: 89 more rows]

## Sheet: Table 5
Table 5. List of all genes after SCI (green) or SNI (gray) in mice 1d (lighter shade) or 3d (darker shade) after injury in FACS-sorted dorsal column neurons.
[truncated: 14,370 more rows]

[truncated: 3 more sheets: Table 6, Table 7, Table 8]
